# Supplementary material for: Linking Demographic Processes of Juvenile Corals to Benthic Recovery Trajectories in Two Common Reef Habitats
Source: PLoS One. 2015 May 26;10(5):e0128535. doi: 10.1371/journal.pone.0128535 (PMC4444195; doi:10.1371/journal.pone.0128535)
Supplement: S6 Table — (XLSX) [file pone.0128535.s008.xlsx]

## Sheet: information
Doropoulos, C., S. Ward, G. Roff, M. Gonzalez-Rivero, and P. J. Mumby. 2015. Linking demographic processes of juvenile corals to benthic recovery trajectories in two common reef habitats. PloS one.
Sheet	Information
1	Mean % cover of benthic groups from broad surveys and permanent plots: August 2009
2	Mean % cover of benthic groups from permanent plots: August 2009 to February 2012
3	Mean abundance (per m2) of coral recruits (<5 cm) from broad benthic surveys: August 2009
4	Coral demographic data from permanent plots: August 2009 to February 2012
5	Coral demographic data from settlement tiles: February 2010 to February 2012

## Sheet: Sheet1
Doropoulos, C., S. Ward, G. Roff, M. Gonzalez-Rivero, and P. J. Mumby. 2015. Linking demographic processes of juvenile corals to benthic recovery trajectories in two common reef habitats. PloS one.
EAM	CCA	Sand	MA	Other	Coral		Habitat	Plot
55.102	8.16327	18.3673	6.12245	4.08163	8.16327		Reef flat plot	1
60.6742	4.49438	19.1011	7.86517	4.49438	3.37079		Reef flat plot	2
20.4082	4.08163	39.7959	23.4694	1.02041	11.2245		Reef flat plot	4
48.4848	4.0404	11.1111	15.1515	1.0101	20.202		Reef flat plot	5
26.3736	2.1978	34.0659	18.6813	0	18.6813		Reef flat plot	6
17.3469	3.06122	44.898	23.4694	2.04082	9.18367		Reef flat plot	7
27.957	2.15054	30.1075	34.4086	5.37634	0		Reef flat plot	8
55.3191	6.38298	10.6383	24.4681	2.12766	1.06383		Reef flat plot	9
84.6154	0	0	4.3956	2.1978	8.79121		Reef flat plot	10
50	12.2449	17.3469	5.10204	4.08163	11.2245		Reef flat plot	11
18.9474	0	48.4211	17.8947	1.05263	13.6842		Reef flat plot	12
27.4725	2.1978	31.8681	35.1648	1.0989	2.1978		Reef flat plot	13
29.8969	1.03093	47.4227	8.24742	7.21649	6.18557		Reef flat plot	14
12.1212	1.0101	43.4343	34.3434	4.0404	5.05051		Reef flat plot	15
44.3299	3.09278	32.9897	14.433	1.03093	4.12371		Reef flat plot	16
34.0909	21.5909	15.9091	14.7727	3.40909	10.2273		Reef flat plot	17
18	2	43	28	0	9		Reef flat plot	18
18.75	3.125	42.7083	14.5833	1.04167	19.7917		Reef flat plot	19
49	1	39	10	0	1		Reef flat plot	20
32.6531	1.02041	23.4694	18.3673	0	24.4898		Reef flat plot	21
21.0526	29.4737	27.3684	15.7895	4.21053	2.10526		Reef flat plot	22
76	1	20	0	2	1		Reef flat plot	24
41.4141	7.07071	15.1515	33.3333	1.0101	2.0202		Reef flat plot	25
19	0	47	28	1	5		Reef flat plot	26
22.9167	2.08333	13.5417	57.2917	0	4.16667		Reef flat plot	27
24.2424	12.1212	20.202	37.3737	1.0101	5.05051		Reef flat plot	28
79.5699	0	3.22581	7.52688	7.52688	2.15054		Reef flat plot	30
13.4021	4.12371	24.7423	36.0825	0	21.6495		Reef flat plot	31
59.375	4.16667	14.5833	15.625	3.125	3.125		Reef flat plot	33
66.3265	2.04082	8.16327	12.2449	3.06122	8.16327		Reef flat plot	34
59.7938	3.09278	7.21649	9.27835	1.03093	19.5876		Reef flat plot	35
9.18367	2.04082	26.5306	47.9592	2.04082	12.2449		Reef flat plot	36
18.1818	0	16.1616	58.5859	0	7.07071		Reef flat plot	37
58.5859	19.1919	3.0303	14.1414	4.0404	1.0101		Reef flat plot	38
59.1837	3.06122	11.2245	19.3878	3.06122	4.08163		Reef flat plot	39
35.1648	0	10.989	50.5495	0	2.1978		Reef flat plot	40
56	0	34	3	3	4		Reef flat plot	43
32.2222	4.44444	20	34.4444	3.33333	5.55556		Reef flat plot	44
25	2	41	28	1	3		Reef flat plot	49
24	5	16	19	10	26		Reef flat plot	50
26.2626	2.0202	20.202	47.4747	3.0303	1.0101		Reef flat plot	52
17.3469	4.08163	25.5102	27.551	7.14286	18.3673		Reef flat plot	54
27.0833	4.16667	25	23.9583	1.04167	18.75		Reef flat plot	55
6.25	1.04167	55.2083	18.75	0	18.75		Reef flat plot	56
17.1717	2.0202	41.4141	29.2929	0	8.08081		Reef flat plot	57
32.6531	58.1633	0	0	8.16327	1.02041		Reef slope plot	61
36.7816	48.2759	0	0	10.3448	4.5977		Reef slope plot	63
89.5833	0	0	0	8.33333	2.08333		Reef slope plot	64
75.7576	8.08081	0	0	12.1212	4.0404		Reef slope plot	65
45	47	0	2	3	3		Reef slope plot	67
47.7778	31.1111	0	3.33333	6.66667	11.1111		Reef slope plot	68
75.2577	15.4639	0	0	4.12371	5.15464		Reef slope plot	69
72.3404	5.31915	0	9.57447	9.57447	3.19149		Reef slope plot	70
79.5699	8.60215	0	1.07527	7.52688	3.22581		Reef slope plot	72
65.9574	26.5957	0	0	6.38298	1.06383		Reef slope plot	73
59.3407	34.0659	0	0	3.2967	3.2967		Reef slope plot	74
71.7172	19.1919	0	3.0303	2.0202	3.0303		Reef slope plot	75
75.2809	11.236	0	1.1236	10.1124	2.24719		Reef slope plot	76
60.2564	21.7949	0	2.5641	3.84615	11.5385		Reef slope plot	78
44.3038	35.443	2.53165	0	5.06329	12.6582		Reef slope plot	79
25	71.25	0	0	2.5	1.25		Reef slope plot	80
70.2128	20.2128	0	4.25532	1.06383	4.25532		Reef slope plot	81
26.5306	53.0612	0	3.06122	5.10204	12.2449		Reef slope plot	82
45.4545	30.303	0	0	2.0202	22.2222		Reef slope plot	83
28.4091	63.6364	0	0	2.27273	5.68182		Reef slope plot	84
49.4845	25.7732	0	10.3093	2.06186	12.3711		Reef slope plot	85
78.6517	3.37079	0	2.24719	4.49438	10.1124		Reef slope plot	86
56.5657	5.05051	1.0101	8.08081	18.1818	11.1111		Reef slope plot	87
29.5918	46.9388	2.04082	0	13.2653	8.16327		Reef slope plot	88
89.4737	1.05263	0	0	3.15789	5.26316		Reef slope plot	90
85.567	8.24742	0	1.03093	3.09278	2.06186		Reef slope plot	91
67.4157	11.236	3.37079	6.74157	6.74157	4.49438		Reef slope plot	92
60.9195	12.6437	0	5.74713	11.4943	9.1954		Reef slope plot	93
60.4396	16.4835	0	1.0989	6.59341	15.3846		Reef slope plot	94
69.3182	17.0455	0	0	3.40909	10.2273		Reef slope plot	96
75.8242	14.2857	0	1.0989	4.3956	4.3956		Reef slope plot	97
65.1163	24.4186	0	1.16279	2.32558	6.97674		Reef slope plot	99
46.6667	44.4444	0	0	4.44444	4.44444		Reef slope plot	100
82.7957	5.37634	0	1.07527	8.60215	2.15054		Reef slope plot	101
50.5263	34.7368	0	0	13.6842	1.05263		Reef slope plot	102
61.2903	20.4301	0	0	3.22581	15.0538		Reef slope plot	103
19.2	2	39.04	26.36	0.25	13.15		Reef flat broad	1
14.8	0.2	54.83	26.5	0	3.67		Reef flat broad	2
19.9	0.295	49.805	13.25	0	16.75		Reef flat broad	3
29.1	2.27	34.31	28.18	0.1	6.04		Reef flat broad	4
17.1	0.1	54.215	13.285	0.2	15.1		Reef flat broad	5
12.6	0.1	52.4	21.1	0	13.8		Reef flat broad	6
9.6	0.6	63.54	18.07	0	8.19		Reef flat broad	7
8.6	0.25	63.45	19.45	0	8.25		Reef flat broad	8
10.8	0.62	56.55	23.54	0.4	8.09		Reef flat broad	9
9.2	0.13	69.17	16.76	0	4.74		Reef flat broad	10
61.6	8	5	7.4	0.7	17.3		Reef slope broad	1
58.78	12.95	0	3.42	4.52	20.33		Reef slope broad	2
61.09	11	0	5.05	0.8	22.06		Reef slope broad	3
63.82	4.9	1.6	4.32	3.4	21.96		Reef slope broad	4
62.995	5.76	4	2.9	1.6	22.745		Reef slope broad	5
77.15	3.02	1.2	0.7	2.23	15.7		Reef slope broad	6
74.815	3.12	0.4	2.33	1.075	18.26		Reef slope broad	7
71.59	6	0	1.17	1.5	19.74		Reef slope broad	8
78.745	5.77	0	1.89	2.3	11.295		Reef slope broad	9
81.19	6.11	0	2.52	1	9.18		Reef slope broad	10

## Sheet: Sheet2
Doropoulos, C., S. Ward, G. Roff, M. Gonzalez-Rivero, and P. J. Mumby. 2015. Linking demographic processes of juvenile corals to benthic recovery trajectories in two common reef habitats. PloS one.
EAM	CCA	Turf	Holes	Sand	Rock	MA	Other	Acropora	Isopora	Pocilloporidae	Faviidae	Porites	Other coral		Habitat	Month	Season	Year	Plot
45.9184	8.16327	9.18367	4.08163	18.3673	0	6.12245	0	0	0	8.16327	0	0	0		Reef flat	Aug	Winter	2009	1
33.7079	4.49438	26.9663	4.49438	16.8539	2.24719	7.86517	0	0	0	1.1236	2.24719	0	0		Reef flat	Aug	Winter	2009	2
4.08163	4.08163	16.3265	1.02041	27.551	12.2449	23.4694	0	0	2.04082	5.10204	0	0	4.08163		Reef flat	Aug	Winter	2009	4
34.3434	4.0404	14.1414	1.0101	9.09091	2.0202	15.1515	0	13.1313	0	7.07071	0	0	0		Reef flat	Aug	Winter	2009	5
8.79121	2.1978	17.5824	0	23.0769	10.989	18.6813	0	0	0	3.2967	0	15.3846	0		Reef flat	Aug	Winter	2009	6
7.14286	3.06122	10.2041	2.04082	30.6122	14.2857	23.4694	0	0	5.10204	4.08163	0	0	0		Reef flat	Aug	Winter	2009	7
9.67742	2.15054	18.2796	5.37634	10.7527	19.3548	34.4086	0	0	0	0	0	0	0		Reef flat	Aug	Winter	2009	8
30.8511	6.38298	24.4681	2.12766	2.12766	8.51064	24.4681	0	0	0	1.06383	0	0	0		Reef flat	Aug	Winter	2009	9
70.3297	0	14.2857	2.1978	0	0	4.3956	0	6.59341	0	2.1978	0	0	0		Reef flat	Aug	Winter	2009	10
45.9184	12.2449	4.08163	4.08163	17.3469	0	5.10204	0	0	5.10204	4.08163	2.04082	0	0		Reef flat	Aug	Winter	2009	11
2.10526	0	16.8421	1.05263	48.4211	0	17.8947	0	0	1.05263	5.26316	7.36842	0	0		Reef flat	Aug	Winter	2009	12
6.59341	2.1978	20.8791	1.0989	12.0879	19.7802	35.1648	0	0	2.1978	0	0	0	0		Reef flat	Aug	Winter	2009	13
26.8041	1.03093	3.09278	7.21649	46.3918	1.03093	8.24742	0	0	0	3.09278	0	3.09278	0		Reef flat	Aug	Winter	2009	14
2.0202	1.0101	10.101	4.0404	43.4343	0	34.3434	0	0	2.0202	0	3.0303	0	0		Reef flat	Aug	Winter	2009	15
36.0825	3.09278	8.24742	1.03093	25.7732	7.21649	14.433	0	0	0	4.12371	0	0	0		Reef flat	Aug	Winter	2009	16
26.1364	21.5909	7.95455	3.40909	13.6364	2.27273	14.7727	0	0	10.2273	0	0	0	0		Reef flat	Aug	Winter	2009	17
0	2	18	0	43	0	28	0	0	5	0	1	0	3		Reef flat	Aug	Winter	2009	18
9.375	3.125	9.375	1.04167	40.625	2.08333	14.5833	0	0	16.6667	2.08333	0	1.04167	0		Reef flat	Aug	Winter	2009	19
28	1	21	0	23	16	10	0	0	0	1	0	0	0		Reef flat	Aug	Winter	2009	20
22.449	1.02041	10.2041	0	19.3878	4.08163	18.3673	0	0	22.449	2.04082	0	0	0		Reef flat	Aug	Winter	2009	21
15.7895	29.4737	5.26316	4.21053	23.1579	4.21053	15.7895	0	0	0	0	1.05263	1.05263	0		Reef flat	Aug	Winter	2009	22
2	1	74	2	18	2	0	0	0	0	1	0	0	0		Reef flat	Aug	Winter	2009	24
25.2525	7.07071	16.1616	0	11.1111	4.0404	33.3333	1.0101	0	0	0	2.0202	0	0		Reef flat	Aug	Winter	2009	25
0	0	19	1	47	0	28	0	0	0	0	1	4	0		Reef flat	Aug	Winter	2009	26
9.375	2.08333	13.5417	0	9.375	4.16667	57.2917	0	0	0	2.08333	2.08333	0	0		Reef flat	Aug	Winter	2009	27
10.101	12.1212	14.1414	1.0101	20.202	0	37.3737	0	0	4.0404	0	0	1.0101	0		Reef flat	Aug	Winter	2009	28
0	0	79.5699	7.52688	0	3.22581	7.52688	0	0	2.15054	0	0	0	0		Reef flat	Aug	Winter	2009	30
2.06186	4.12371	11.3402	0	22.6804	2.06186	36.0825	0	0	0	18.5567	0	3.09278	0		Reef flat	Aug	Winter	2009	31
22.9167	4.16667	36.4583	3.125	12.5	2.08333	15.625	0	0	0	0	2.08333	0	1.04167		Reef flat	Aug	Winter	2009	33
7.14286	2.04082	59.1837	3.06122	7.14286	1.02041	12.2449	0	0	0	2.04082	6.12245	0	0		Reef flat	Aug	Winter	2009	34
0	3.09278	59.7938	1.03093	7.21649	0	9.27835	0	0	3.09278	16.4948	0	0	0		Reef flat	Aug	Winter	2009	35
0	2.04082	9.18367	2.04082	24.4898	2.04082	47.9592	0	0	6.12245	0	0	6.12245	0		Reef flat	Aug	Winter	2009	36
1.0101	0	17.1717	0	16.1616	0	58.5859	0	0	4.0404	2.0202	1.0101	0	0		Reef flat	Aug	Winter	2009	37
50.5051	19.1919	8.08081	4.0404	1.0101	2.0202	14.1414	0	0	0	1.0101	0	0	0		Reef flat	Aug	Winter	2009	38
28.5714	3.06122	30.6122	3.06122	3.06122	8.16327	19.3878	0	0	0	4.08163	0	0	0		Reef flat	Aug	Winter	2009	39
0	0	35.1648	0	9.89011	1.0989	50.5495	0	0	0	0	2.1978	0	0		Reef flat	Aug	Winter	2009	40
5	0	51	3	23	11	3	0	0	1	3	0	0	0		Reef flat	Aug	Winter	2009	43
15.5556	4.44444	16.6667	3.33333	14.4444	5.55556	34.4444	0	0	0	0	0	5.55556	0		Reef flat	Aug	Winter	2009	44
11	2	14	1	39	2	28	0	0	2	0	1	0	0		Reef flat	Aug	Winter	2009	49
7	5	17	2	11	5	19	8	0	3	13	10	0	0		Reef flat	Aug	Winter	2009	50
11.1111	2.0202	15.1515	3.0303	18.1818	2.0202	47.4747	0	0	1.0101	0	0	0	0		Reef flat	Aug	Winter	2009	52
6.12245	4.08163	11.2245	7.14286	21.4286	4.08163	27.551	0	0	0	18.3673	0	0	0		Reef flat	Aug	Winter	2009	54
16.6667	4.16667	10.4167	1.04167	8.33333	16.6667	23.9583	0	0	8.33333	9.375	1.04167	0	0		Reef flat	Aug	Winter	2009	55
1.04167	1.04167	5.20833	0	47.9167	7.29167	18.75	0	0	0	13.5417	0	5.20833	0		Reef flat	Aug	Winter	2009	56
10.101	2.0202	7.07071	0	31.3131	10.101	29.2929	0	0	0	0	0	8.08081	0		Reef flat	Aug	Winter	2009	57
1.05263	3.15789	4.21053	0	43.1579	6.31579	31.5789	0	0	0	7.36842	0	1.05263	2.10526		Reef flat	Feb	Summer	2010	1
1.05263	4.21053	10.5263	0	21.0526	29.4737	32.6316	0	0	0	1.05263	0	0	0		Reef flat	Feb	Summer	2010	2
8.24742	3.09278	19.5876	2.06186	23.7113	4.12371	35.0515	0	0	1.03093	3.09278	0	0	0		Reef flat	Feb	Summer	2010	4
20	2	19	1	26	1	24	0	3	0	4	0	0	0		Reef flat	Feb	Summer	2010	5
5.10204	3.06122	10.2041	0	37.7551	3.06122	25.5102	0	0	0	6.12245	0	9.18367	0		Reef flat	Feb	Summer	2010	6
2	3	3	1	27	2	53	0	0	0	9	0	0	0		Reef flat	Feb	Summer	2010	7
2.10526	0	54.7368	1.05263	7.36842	0	29.4737	0	0	2.10526	0	0	3.15789	0		Reef flat	Feb	Summer	2010	8
0	0	66.3043	0	2.17391	0	23.913	0	0	3.26087	4.34783	0	0	0		Reef flat	Feb	Summer	2010	9
2.0202	0	79.798	1.0101	3.0303	0	7.07071	0	4.0404	0	3.0303	0	0	0		Reef flat	Feb	Summer	2010	10
0	0	8	1	11	1	76	0	0	3	0	0	0	0		Reef flat	Feb	Summer	2010	13
1.04167	4.16667	18.75	2.08333	25	8.33333	32.2917	0	0	0	2.08333	0	2.08333	0		Reef flat	Feb	Summer	2010	14
1.02041	0	32.6531	1.02041	15.3061	0	48.9796	0	0	0	0	1.02041	0	0		Reef flat	Feb	Summer	2010	15
1	1	42	3	14	1	31	0	0	0	6	0	1	0		Reef flat	Feb	Summer	2010	16
13.6842	14.7368	24.2105	0	13.6842	8.42105	17.8947	0	0	4.21053	0	0	3.15789	0		Reef flat	Feb	Summer	2010	17
0	0	8.08081	0	26.2626	0	58.5859	0	0	4.0404	0	1.0101	0	2.0202		Reef flat	Feb	Summer	2010	18
1.04167	0	9.375	0	20.8333	5.20833	51.0417	0	0	11.4583	0	0	1.04167	0		Reef flat	Feb	Summer	2010	19
10.3093	3.09278	49.4845	2.06186	16.4948	0	17.5258	0	0	0	1.03093	0	0	0		Reef flat	Feb	Summer	2010	20
1.03093	3.09278	18.5567	0	20.6186	3.09278	37.1134	0	0	12.3711	3.09278	1.03093	0	0		Reef flat	Feb	Summer	2010	21
11.2245	11.2245	18.3673	4.08163	24.4898	2.04082	26.5306	0	0	0	0	1.02041	1.02041	0		Reef flat	Feb	Summer	2010	22
10	19	11	1	1	2	54	0	0	0	0	2	0	0		Reef flat	Feb	Summer	2010	23
0	0	82	2	8	0	5	0	0	0	3	0	0	0		Reef flat	Feb	Summer	2010	24
4.0404	22.2222	26.2626	1.0101	27.2727	0	18.1818	0	0	0	1.0101	0	0	0		Reef flat	Feb	Summer	2010	25
1.03093	1.03093	23.7113	0	23.7113	8.24742	36.0825	0	0	0	0	3.09278	3.09278	0		Reef flat	Feb	Summer	2010	26
8.33333	5.20833	38.5417	0	6.25	0	36.4583	0	0	1.04167	3.125	0	0	0		Reef flat	Feb	Summer	2010	27
10.3093	9.27835	12.3711	1.03093	13.4021	1.03093	44.3299	0	0	6.18557	0	2.06186	0	0		Reef flat	Feb	Summer	2010	28
0	0	94	3	1	0	1	0	0	1	0	0	0	0		Reef flat	Feb	Summer	2010	30
8.33333	3.125	17.7083	0	8.33333	2.08333	40.625	0	0	0	16.6667	0	3.125	0		Reef flat	Feb	Summer	2010	31
3.06122	2.04082	19.3878	0	2.04082	3.06122	69.3878	0	0	1.02041	0	0	0	0		Reef flat	Feb	Summer	2010	32
7.14286	1.02041	45.9184	2.04082	2.04082	4.08163	37.7551	0	0	0	0	0	0	0		Reef flat	Feb	Summer	2010	33
1.05263	0	62.1053	0	2.10526	1.05263	15.7895	0	2.10526	0	7.36842	6.31579	0	2.10526		Reef flat	Feb	Summer	2010	34
6.06061	9.09091	31.3131	0	21.2121	1.0101	18.1818	0	0	4.0404	9.09091	0	0	0		Reef flat	Feb	Summer	2010	35
0	0	23.7113	3.09278	41.2371	3.09278	23.7113	0	0	2.06186	0	0	3.09278	0		Reef flat	Feb	Summer	2010	36
25.5319	2.12766	28.7234	0	4.25532	0	30.8511	0	0	2.12766	4.25532	2.12766	0	0		Reef flat	Feb	Summer	2010	37
21.2766	24.4681	12.766	4.25532	2.12766	0	31.9149	0	0	0	3.19149	0	0	0		Reef flat	Feb	Summer	2010	38
0	0	63.6364	0	12.1212	3.0303	16.1616	0	0	0	5.05051	0	0	0		Reef flat	Feb	Summer	2010	39
6.31579	2.10526	40	0	1.05263	0	38.9474	0	0	0	0	11.5789	0	0		Reef flat	Feb	Summer	2010	40
9.27835	6.18557	53.6082	0	0	0	27.8351	0	0	0	0	1.03093	0	2.06186		Reef flat	Feb	Summer	2010	42
1.02041	0	46.9388	1.02041	15.3061	0	30.6122	0	1.02041	1.02041	3.06122	0	0	0		Reef flat	Feb	Summer	2010	43
0	1.02041	13.2653	0	0	0	84.6939	0	0	0	0	0	1.02041	0		Reef flat	Feb	Summer	2010	44
1.02041	0	27.551	0	8.16327	0	48.9796	0	0	0	0	11.2245	0	3.06122		Reef flat	Feb	Summer	2010	47
1	0	55	1	31	2	9	0	0	0	1	0	0	0		Reef flat	Feb	Summer	2010	49
2.0202	1.0101	32.3232	0	17.1717	1.0101	15.1515	5.05051	0	4.0404	11.1111	11.1111	0	0		Reef flat	Feb	Summer	2010	50
9.375	1.04167	22.9167	0	15.625	12.5	37.5	0	0	1.04167	0	0	0	0		Reef flat	Feb	Summer	2010	52
10.3093	2.06186	13.4021	0	5.15464	0	43.299	0	0	4.12371	21.6495	0	0	0		Reef flat	Feb	Summer	2010	54
3.15789	2.10526	28.4211	0	11.5789	6.31579	48.4211	0	0	0	0	0	0	0		Reef flat	Feb	Summer	2010	55
3.15789	1.05263	8.42105	0	6.31579	0	69.4737	0	0	0	11.5789	0	0	0		Reef flat	Feb	Summer	2010	56
4.12371	0	19.5876	0	48.4536	5.15464	21.6495	0	0	0	0	0	1.03093	0		Reef flat	Feb	Summer	2010	57
0	1.05263	15.7895	1.05263	66.3158	9.47368	3.15789	0	0	0	3.15789	0	0	0		Reef flat	Aug	Winter	2010	1
7.14286	3.06122	15.3061	0	17.3469	5.10204	47.9592	0	0	0	3.06122	1.02041	0	0		Reef flat	Aug	Winter	2010	2
0	5.10204	7.14286	1.02041	34.6939	6.12245	34.6939	0	0	0	11.2245	0	0	0		Reef flat	Aug	Winter	2010	4
16	8	13	1	5	20	20	0	10	0	7	0	0	0		Reef flat	Aug	Winter	2010	5
9.18367	0	26.5306	0	14.2857	16.3265	14.2857	0	5.10204	0	0	0	14.2857	0		Reef flat	Aug	Winter	2010	6
4.0404	1.0101	15.1515	0	15.1515	12.1212	48.4848	0	0	2.0202	2.0202	0	0	0		Reef flat	Aug	Winter	2010	7
2.06186	0	43.299	2.06186	5.15464	13.4021	32.9897	0	0	1.03093	0	0	0	0		Reef flat	Aug	Winter	2010	8
6.66667	0	32.2222	0	4.44444	7.77778	40	0	0	3.33333	5.55556	0	0	0		Reef flat	Aug	Winter	2010	9
23.7113	10.3093	30.9278	5.15464	3.09278	1.03093	17.5258	0	6.18557	0	1.03093	1.03093	0	0		Reef flat	Aug	Winter	2010	10
11.2245	5.10204	6.12245	0	12.2449	7.14286	28.5714	0	0	7.14286	21.4286	1.02041	0	0		Reef flat	Aug	Winter	2010	11
1.06383	7.44681	3.19149	0	36.1702	12.766	21.2766	0	0	2.12766	0	15.9574	0	0		Reef flat	Aug	Winter	2010	12
7.36842	8.42105	5.26316	5.26316	7.36842	6.31579	60	0	0	0	0	0	0	0		Reef flat	Aug	Winter	2010	13
12.6316	4.21053	6.31579	1.05263	20	5.26316	42.1053	0	0	0	6.31579	0	2.10526	0		Reef flat	Aug	Winter	2010	14
2.10526	0	20	2.10526	12.6316	4.21053	53.6842	0	0	3.15789	0	2.10526	0	0		Reef flat	Aug	Winter	2010	15
2.04082	4.08163	9.18367	0	17.3469	7.14286	45.9184	0	0	0	14.2857	0	0	0		Reef flat	Aug	Winter	2010	16
4.30108	3.22581	5.37634	1.07527	8.60215	9.67742	53.7634	0	0	12.9032	0	1.07527	0	0		Reef flat	Aug	Winter	2010	17
0	0	4.12371	0	45.3608	3.09278	43.299	0	0	2.06186	0	0	0	2.06186		Reef flat	Aug	Winter	2010	18
0	0	13.4021	1.03093	44.3299	5.15464	25.7732	0	0	8.24742	2.06186	0	0	0		Reef flat	Aug	Winter	2010	19
8.33333	3.125	51.0417	1.04167	1.04167	9.375	23.9583	0	0	0	2.08333	0	0	0		Reef flat	Aug	Winter	2010	20
12.1212	13.1313	9.09091	2.0202	11.1111	4.0404	31.3131	0	0	14.1414	3.0303	0	0	0		Reef flat	Aug	Winter	2010	21
4.12371	1.03093	11.3402	1.03093	29.8969	2.06186	47.4227	0	0	0	0	1.03093	2.06186	0		Reef flat	Aug	Winter	2010	22
14.2857	10.2041	20.4082	0	29.5918	6.12245	17.3469	0	0	0	0	1.02041	0	1.02041		Reef flat	Aug	Winter	2010	23
4	1	53	0	28	6	5	0	0	0	0	3	0	0		Reef flat	Aug	Winter	2010	24
8	18	9	4	13	9	34	0	0	0	2	3	0	0		Reef flat	Aug	Winter	2010	25
1.05263	1.05263	14.7368	2.10526	11.5789	9.47368	52.6316	0	0	0	0	2.10526	5.26316	0		Reef flat	Aug	Winter	2010	26
4.25532	3.19149	20.2128	2.12766	12.766	15.9574	41.4894	0	0	0	0	0	0	0		Reef flat	Aug	Winter	2010	27
3.22581	5.37634	11.828	0	19.3548	5.37634	46.2366	0	0	6.45161	0	1.07527	1.07527	0		Reef flat	Aug	Winter	2010	28
1.03093	1.03093	88.6598	0	0	0	6.18557	0	0	3.09278	0	0	0	0		Reef flat	Aug	Winter	2010	30
1.03093	1.03093	4.12371	0	15.4639	0	35.0515	0	0	0	42.268	0	1.03093	0		Reef flat	Aug	Winter	2010	31
0	0	9.375	2.08333	20.8333	3.125	52.0833	0	0	12.5	0	0	0	0		Reef flat	Aug	Winter	2010	32
1.07527	0	51.6129	2.15054	10.7527	3.22581	27.957	0	0	0	0	0	0	3.22581		Reef flat	Aug	Winter	2010	33
1.03093	0	40.2062	0	10.3093	3.09278	17.5258	0	3.09278	0	11.3402	10.3093	0	3.09278		Reef flat	Aug	Winter	2010	34
7.52688	10.7527	39.7849	0	8.60215	1.07527	12.9032	0	0	5.37634	12.9032	0	0	0		Reef flat	Aug	Winter	2010	35
0	5.43478	10.8696	1.08696	27.1739	10.8696	33.6957	0	1.08696	4.34783	0	0	5.43478	0		Reef flat	Aug	Winter	2010	36
11.9565	5.43478	34.7826	1.08696	3.26087	1.08696	31.5217	0	0	7.6087	1.08696	0	0	2.17391		Reef flat	Aug	Winter	2010	37
9.89011	35.1648	8.79121	3.2967	1.0989	1.0989	39.5604	0	0	0	1.0989	0	0	0		Reef flat	Aug	Winter	2010	38
2.08333	1.04167	21.875	0	13.5417	34.375	21.875	0	3.125	0	2.08333	0	0	0		Reef flat	Aug	Winter	2010	39
1.05263	0	44.2105	2.10526	8.42105	3.15789	29.4737	0	0	0	0	11.5789	0	0		Reef flat	Aug	Winter	2010	40
1.05263	4.21053	45.2632	1.05263	3.15789	9.47368	31.5789	0	0	0	0	4.21053	0	0		Reef flat	Aug	Winter	2010	42
0	0	17	0	4	22	54	0	0	0	0	3	0	0		Reef flat	Aug	Winter	2010	43
0	2.04082	5.10204	0	1.02041	4.08163	86.7347	0	0	0	0	0	1.02041	0		Reef flat	Aug	Winter	2010	44
0	0	18.3673	0	9.18367	3.06122	62.2449	0	0	0	0	7.14286	0	0		Reef flat	Aug	Winter	2010	47
1.05263	1.05263	10.5263	1.05263	60	0	26.3158	0	0	0	0	0	0	0		Reef flat	Aug	Winter	2010	49
5.31915	1.06383	19.1489	2.12766	23.4043	0	25.5319	3.19149	0	5.31915	8.51064	6.38298	0	0		Reef flat	Aug	Winter	2010	50
9.375	4.16667	11.4583	1.04167	7.29167	9.375	57.2917	0	0	0	0	0	0	0		Reef flat	Aug	Winter	2010	52
1.02041	1.02041	9.18367	0	14.2857	2.04082	53.0612	0	0	3.06122	16.3265	0	0	0		Reef flat	Aug	Winter	2010	54
20.6897	4.5977	14.9425	1.14943	14.9425	18.3908	25.2874	0	0	0	0	0	0	0		Reef flat	Aug	Winter	2010	55
7.29167	2.08333	7.29167	2.08333	29.1667	4.16667	25	0	0	0	15.625	0	7.29167	0		Reef flat	Aug	Winter	2010	56
0	0	1	0	40	1	53	0	0	0	0	0	5	0		Reef flat	Aug	Winter	2010	57
5	0	31	1	42	1	12	0	0	0	6	0	2	0		Reef flat	April	Summer	2011	1
1.05263	0	57.8947	0	6.31579	4.21053	25.2632	0	0	0	5.26316	0	0	0		Reef flat	April	Summer	2011	2
0	0	45.4545	0	17.1717	0	18.1818	0	0	0	19.1919	0	0	0		Reef flat	April	Summer	2011	4
1.04167	1.04167	25	0	11.4583	0	37.5	0	8.33333	0	15.625	0	0	0		Reef flat	April	Summer	2011	5
0	0	42.4242	0	20.202	18.1818	14.1414	0	0	0	0	0	5.05051	0		Reef flat	April	Summer	2011	6
4.0404	2.0202	11.1111	0	18.1818	0	57.5758	0	0	5.05051	2.0202	0	0	0		Reef flat	April	Summer	2011	7
2.04082	1.02041	71.4286	2.04082	1.02041	0	16.3265	0	0	5.10204	0	0	1.02041	0		Reef flat	April	Summer	2011	8
0	0	73	0	18	0	8	0	0	0	1	0	0	0		Reef flat	April	Summer	2011	9
2	0	54	0	0	0	32	0	12	0	0	0	0	0		Reef flat	April	Summer	2011	10
3	2	4	0	34	0	10	0	8	2	37	0	0	0		Reef flat	April	Summer	2011	11
1.05263	2.10526	7.36842	0	15.7895	0	51.5789	0	0	8.42105	0	13.6842	0	0		Reef flat	April	Summer	2011	12
2	4	37	0	9	0	48	0	0	0	0	0	0	0		Reef flat	April	Summer	2011	13
2.08333	4.16667	48.9583	1.04167	10.4167	0	20.8333	0	0	1.04167	9.375	0	2.08333	0		Reef flat	April	Summer	2011	14
0	1.0101	10.101	0	14.1414	4.0404	66.6667	0	0	0	0	2.0202	0	2.0202		Reef flat	April	Summer	2011	15
0	1.02041	21.4286	0	11.2245	1.02041	54.0816	0	0	0	11.2245	0	0	0		Reef flat	April	Summer	2011	16
6.25	3.125	30.2083	0	6.25	3.125	39.5833	0	0	10.4167	0	0	1.04167	0		Reef flat	April	Summer	2011	17
1.02041	2.04082	26.5306	1.02041	22.449	0	31.6327	0	0	12.2449	0	0	0	3.06122		Reef flat	April	Summer	2011	18
1.06383	1.06383	20.2128	0	21.2766	0	35.1064	3.19149	0	9.57447	5.31915	0	1.06383	2.12766		Reef flat	April	Summer	2011	19
22.3529	2.35294	51.7647	1.17647	9.41176	2.35294	9.41176	0	0	0	1.17647	0	0	0		Reef flat	April	Summer	2011	20
5.15464	0	27.8351	0	8.24742	0	35.0515	0	0	18.5567	5.15464	0	0	0		Reef flat	April	Summer	2011	21
0	0	85	0	3	0	12	0	0	0	0	0	0	0		Reef flat	April	Summer	2011	22
29.2929	4.0404	40.404	0	18.1818	3.0303	5.05051	0	0	0	0	0	0	0		Reef flat	April	Summer	2011	23
4.25532	0	65.9574	0	18.0851	0	8.51064	0	0	0	0	3.19149	0	0		Reef flat	April	Summer	2011	24
4.25532	1.06383	51.0638	0	24.4681	0	18.0851	0	0	0	1.06383	0	0	0		Reef flat	April	Summer	2011	25
0	0	36.3636	0	21.2121	2.0202	35.3535	0	0	0	0	0	5.05051	0		Reef flat	April	Summer	2011	26
10.989	2.1978	43.956	0	18.6813	1.0989	23.0769	0	0	0	0	0	0	0		Reef flat	April	Summer	2011	27
0	7.21649	34.0206	0	27.8351	0	22.6804	0	0	5.15464	0	0	3.09278	0		Reef flat	April	Summer	2011	28
2.08333	0	84.375	0	4.16667	0	7.29167	0	0	2.08333	0	0	0	0		Reef flat	April	Summer	2011	30
0	2	7	0	8	1	42	0	0	0	36	0	4	0		Reef flat	April	Summer	2011	31
0	0	40.2062	0	13.4021	4.12371	38.1443	0	0	4.12371	0	0	0	0		Reef flat	April	Summer	2011	32
1.02041	0	55.102	0	28.5714	4.08163	3.06122	0	0	0	0	8.16327	0	0		Reef flat	April	Summer	2011	33
10.2041	0	33.6735	0	3.06122	0	14.2857	0	17.3469	0	13.2653	8.16327	0	0		Reef flat	April	Summer	2011	34
0	11	32	0	23	0	12	0	4	5	13	0	0	0		Reef flat	April	Summer	2011	35
2.04082	3.06122	27.551	0	15.3061	5.10204	29.5918	0	12.2449	4.08163	0	0	1.02041	0		Reef flat	April	Summer	2011	36
27.6596	11.7021	21.2766	0	1.06383	0	25.5319	0	0	8.51064	4.25532	0	0	0		Reef flat	April	Summer	2011	37
3.37079	4.49438	53.9326	0	4.49438	3.37079	28.0899	0	0	0	2.24719	0	0	0		Reef flat	April	Summer	2011	38
9.67742	0	51.6129	0	5.37634	4.30108	20.4301	0	1.07527	0	7.52688	0	0	0		Reef flat	April	Summer	2011	39
2.04082	0	18.3673	0	2.04082	5.10204	58.1633	0	0	0	0	14.2857	0	0		Reef flat	April	Summer	2011	40
3.19149	0	89.3617	0	0	0	1.06383	0	0	0	0	6.38298	0	0		Reef flat	April	Summer	2011	42
7	0	63	0	24	2	4	0	0	0	0	0	0	0		Reef flat	April	Summer	2011	43
2.0202	0	27.2727	0	8.08081	0	62.6263	0	0	0	0	0	0	0		Reef flat	April	Summer	2011	44
0	2.0202	54.5455	0	30.303	0	9.09091	0	0	0	4.0404	0	0	0		Reef flat	April	Summer	2011	49
3.0303	0	26.2626	0	22.2222	5.05051	13.1313	8.08081	0	4.0404	12.1212	6.06061	0	0		Reef flat	April	Summer	2011	50
3.125	3.125	57.2917	0	16.6667	1.04167	17.7083	0	0	1.04167	0	0	0	0		Reef flat	April	Summer	2011	52
0	0	46.3918	0	3.09278	5.15464	18.5567	0	0	5.15464	21.6495	0	0	0		Reef flat	April	Summer	2011	54
3.0303	0	56.5657	0	4.0404	2.0202	34.3434	0	0	0	0	0	0	0		Reef flat	April	Summer	2011	55
1.04167	1.04167	6.25	0	22.9167	1.04167	40.625	0	0	0	20.8333	0	6.25	0		Reef flat	April	Summer	2011	56
0	1.03093	14.433	0	58.7629	1.03093	24.7423	0	0	0	0	0	0	0		Reef flat	April	Summer	2011	57
22.9167	0	29.1667	0	7.29167	8.33333	22.9167	0	0	0	6.25	0	3.125	0		Reef flat	Aug	Winter	2011	1
1.0101	0	12.1212	0	19.1919	3.0303	63.6364	0	0	0	1.0101	0	0	0		Reef flat	Aug	Winter	2011	2
0	0	7.36842	0	2.10526	12.6316	76.8421	0	0	0	1.05263	0	0	0		Reef flat	Aug	Winter	2011	4
3.0303	0	20.202	0	2.0202	11.1111	38.3838	0	21.2121	0	3.0303	1.0101	0	0		Reef flat	Aug	Winter	2011	5
0	0	43.1579	0	12.6316	1.05263	36.8421	0	0	0	0	0	6.31579	0		Reef flat	Aug	Winter	2011	6
0	3.0303	22.2222	0	19.1919	1.0101	49.4949	0	0	4.0404	1.0101	0	0	0		Reef flat	Aug	Winter	2011	7
0	0	82	1	4	2	7	0	0	3	0	0	1	0		Reef flat	Aug	Winter	2011	8
0	0	80.8511	0	1.06383	3.19149	9.57447	0	0	0	5.31915	0	0	0		Reef flat	Aug	Winter	2011	9
2.0202	0	60.6061	0	0	0	21.2121	0	16.1616	0	0	0	0	0		Reef flat	Aug	Winter	2011	10
2.0202	1.0101	7.07071	0	13.1313	0	23.2323	0	5.05051	1.0101	46.4646	1.0101	0	0		Reef flat	Aug	Winter	2011	11
0	1.02041	9.18367	0	16.3265	0	61.2245	0	0	4.08163	0	8.16327	0	0		Reef flat	Aug	Winter	2011	12
0	1.0101	15.1515	0	2.0202	0	81.8182	0	0	0	0	0	0	0		Reef flat	Aug	Winter	2011	13
11.7021	0	37.234	0	19.1489	9.57447	4.25532	0	0	0	17.0213	0	1.06383	0		Reef flat	Aug	Winter	2011	14
1.08696	2.17391	20.6522	1.08696	10.8696	6.52174	51.087	0	0	3.26087	0	3.26087	0	0		Reef flat	Aug	Winter	2011	15
1	0	10	0	15	0	61	0	0	0	13	0	0	0		Reef flat	Aug	Winter	2011	16
12.6316	0	20	2.10526	4.21053	15.7895	30.5263	0	0	12.6316	0	0	2.10526	0		Reef flat	Aug	Winter	2011	17
0	0	4.0404	0	6.06061	0	81.8182	0	0	5.05051	0	1.0101	0	2.0202		Reef flat	Aug	Winter	2011	18
1.07527	4.30108	22.5806	0	9.67742	2.15054	27.957	5.37634	0	19.3548	7.52688	0	0	0		Reef flat	Aug	Winter	2011	19
27.4725	0	27.4725	0	13.1868	13.1868	15.3846	0	0	0	3.2967	0	0	0		Reef flat	Aug	Winter	2011	20
3.15789	2.10526	17.8947	0	7.36842	0	46.3158	0	0	20	3.15789	0	0	0		Reef flat	Aug	Winter	2011	21
1	0	16	0	22	4	56	0	0	0	1	0	0	0		Reef flat	Aug	Winter	2011	22
12.2449	3.06122	20.4082	0	26.5306	5.10204	30.6122	0	0	0	0	2.04082	0	0		Reef flat	Aug	Winter	2011	23
1.04167	2.08333	64.5833	0	26.0417	0	6.25	0	0	0	0	0	0	0		Reef flat	Aug	Winter	2011	24
13.2653	3.06122	21.4286	0	1.02041	1.02041	60.2041	0	0	0	0	0	0	0		Reef flat	Aug	Winter	2011	25
0	0	11.2245	0	14.2857	7.14286	58.1633	0	0	0	0	0	9.18367	0		Reef flat	Aug	Winter	2011	26
2.17391	0	32.6087	0	6.52174	0	58.6957	0	0	0	0	0	0	0		Reef flat	Aug	Winter	2011	27
0	1.06383	6.38298	0	18.0851	2.12766	65.9574	0	0	4.25532	0	0	2.12766	0		Reef flat	Aug	Winter	2011	28
1.07527	0	87.0968	0	0	0	7.52688	0	0	4.30108	0	0	0	0		Reef flat	Aug	Winter	2011	30
1.07527	0	9.67742	0	0	2.15054	58.0645	0	0	0	29.0323	0	0	0		Reef flat	Aug	Winter	2011	31
0	1.08696	22.8261	0	3.26087	1.08696	71.7391	0	0	0	0	0	0	0		Reef flat	Aug	Winter	2011	32
5.05051	0	25.2525	0	1.0101	0	7.07071	0	26.2626	0	22.2222	12.1212	0	1.0101		Reef flat	Aug	Winter	2011	34
6.12245	7.14286	33.6735	0	10.2041	0	8.16327	0	0	6.12245	26.5306	0	0	2.04082		Reef flat	Aug	Winter	2011	35
0	2.24719	4.49438	0	21.3483	2.24719	51.6854	0	4.49438	11.236	0	0	2.24719	0		Reef flat	Aug	Winter	2011	36
14.433	3.09278	36.0825	0	0	4.12371	28.866	0	0	5.15464	6.18557	1.03093	0	1.03093		Reef flat	Aug	Winter	2011	37
4.21053	3.15789	14.7368	0	1.05263	2.10526	73.6842	0	0	0	0	0	1.05263	0		Reef flat	Aug	Winter	2011	38
5.26316	3.15789	24.2105	0	12.6316	1.05263	33.6842	0	0	0	18.9474	0	0	0		Reef flat	Aug	Winter	2011	39
0	0	40.2062	0	0	1.03093	39.1753	0	0	0	0	19.5876	0	0		Reef flat	Aug	Winter	2011	40
1.13636	0	77.2727	0	0	1.13636	12.5	0	0	0	0	7.95455	0	0		Reef flat	Aug	Winter	2011	42
0	0	69.8925	0	0	0	30.1075	0	0	0	0	0	0	0		Reef flat	Aug	Winter	2011	43
1.0989	0	49.4505	0	5.49451	0	43.956	0	0	0	0	0	0	0		Reef flat	Aug	Winter	2011	44
0	0	14.2857	0	15.3061	1.02041	57.1429	0	0	5.10204	0	7.14286	0	0		Reef flat	Aug	Winter	2011	47
0	0	27.8351	0	16.4948	7.21649	41.2371	0	6.18557	0	0	1.03093	0	0		Reef flat	Aug	Winter	2011	49
0	1.0101	26.2626	0	8.08081	0	20.202	10.101	0	6.06061	16.1616	12.1212	0	0		Reef flat	Aug	Winter	2011	50
1	0	45	0	6	4	44	0	0	0	0	0	0	0		Reef flat	Aug	Winter	2011	52
2.17391	0	20.6522	0	8.69565	0	41.3043	0	0	3.26087	23.913	0	0	0		Reef flat	Aug	Winter	2011	54
1	0	20	0	3	0	76	0	0	0	0	0	0	0		Reef flat	Aug	Winter	2011	55
2.0202	0	26.2626	0	15.1515	2.0202	25.2525	0	0	0	28.2828	0	1.0101	0		Reef flat	Aug	Winter	2011	56
1.03093	0	34.0206	0	55.6701	6.18557	1.03093	0	0	0	0	0	2.06186	0		Reef flat	Aug	Winter	2011	57
0	0	6.12245	0	4.08163	0	78.5714	0	0	0	10.2041	0	1.02041	0		Reef flat	Feb	Summer	2012	1
0	0	19	0	16	2	63	0	0	0	0	0	0	0		Reef flat	Feb	Summer	2012	2
0	0	4.0404	0	13.1313	0	55.5556	0	0	0	27.2727	0	0	0		Reef flat	Feb	Summer	2012	4
10.2041	0	23.4694	0	16.3265	1.02041	11.2245	0	22.449	0	14.2857	1.02041	0	0		Reef flat	Feb	Summer	2012	5
0	0	51.0204	0	7.14286	3.06122	28.5714	0	0	0	0	0	10.2041	0		Reef flat	Feb	Summer	2012	6
3.09278	0	6.18557	0	20.6186	11.3402	55.6701	0	0	0	3.09278	0	0	0		Reef flat	Feb	Summer	2012	7
2.0202	0	33.3333	0	0	0	60.6061	0	0	2.0202	0	0	2.0202	0		Reef flat	Feb	Summer	2012	8
0	0	57.732	1.03093	2.06186	0	39.1753	0	0	0	0	0	0	0		Reef flat	Feb	Summer	2012	9
0	0	66.6667	0	0	0	32.3232	0	0	0	0	1.0101	0	0		Reef flat	Feb	Summer	2012	10
8	0	16	0	2	0	42	0	0	2	30	0	0	0		Reef flat	Feb	Summer	2012	11
1	1	23	0	3	3	54	0	0	7	0	8	0	0		Reef flat	Feb	Summer	2012	12
0	1.0101	9.09091	0	2.0202	0	86.8687	0	0	0	1.0101	0	0	0		Reef flat	Feb	Summer	2012	13
0	0	41.4141	0	12.1212	0	21.2121	0	0	7.07071	10.101	0	8.08081	0		Reef flat	Feb	Summer	2012	14
0	0	18	0	15	0	64	0	0	3	0	0	0	0		Reef flat	Feb	Summer	2012	15
0	0	21	0	1	4	54	0	0	0	20	0	0	0		Reef flat	Feb	Summer	2012	16
16.3265	5.10204	22.449	0	2.04082	0	23.4694	0	4.08163	25.5102	0	0	1.02041	0		Reef flat	Feb	Summer	2012	17
2.0202	0	8.08081	0	4.0404	0	68.6869	0	0	10.101	0	2.0202	0	5.05051		Reef flat	Feb	Summer	2012	18
0	1.0989	10.989	0	4.3956	0	58.2418	0	0	18.6813	4.3956	0	2.1978	0		Reef flat	Feb	Summer	2012	19
11.3402	1.03093	51.5464	0	5.15464	0	19.5876	0	0	0	9.27835	2.06186	0	0		Reef flat	Feb	Summer	2012	20
5.10204	5.10204	39.7959	0	0	0	31.6327	0	0	17.3469	1.02041	0	0	0		Reef flat	Feb	Summer	2012	21
0	0	45.9184	0	12.2449	0	41.8367	0	0	0	0	0	0	0		Reef flat	Feb	Summer	2012	22
2.06186	0	19.5876	0	13.4021	9.27835	54.6392	0	0	0	0	1.03093	0	0		Reef flat	Feb	Summer	2012	23
0	2.04082	35.7143	0	23.4694	0	35.7143	0	0	0	0	3.06122	0	0		Reef flat	Feb	Summer	2012	24
2.0202	0	24.2424	0	2.0202	0	71.7172	0	0	0	0	0	0	0		Reef flat	Feb	Summer	2012	25
0	0	20.4082	0	15.3061	3.06122	52.0408	0	0	0	0	0	9.18367	0		Reef flat	Feb	Summer	2012	26
0	0	25.5102	0	4.08163	0	70.4082	0	0	0	0	0	0	0		Reef flat	Feb	Summer	2012	27
0	0	21.6495	0	12.3711	0	55.6701	0	0	9.27835	0	1.03093	0	0		Reef flat	Feb	Summer	2012	28
0	1.05263	87.3684	0	0	0	10.5263	0	0	1.05263	0	0	0	0		Reef flat	Feb	Summer	2012	30
1.04167	0	34.375	0	3.125	0	42.7083	0	0	0	18.75	0	0	0		Reef flat	Feb	Summer	2012	31
0	0	24	0	8	1	67	0	0	0	0	0	0	0		Reef flat	Feb	Summer	2012	32
5.20833	0	13.5417	0	5.20833	3.125	19.7917	0	30.2083	0	15.625	6.25	0	1.04167		Reef flat	Feb	Summer	2012	34
4	1	32	0	3	0	21	0	0	6	33	0	0	0		Reef flat	Feb	Summer	2012	35
0	0	10.3093	0	14.433	0	49.4845	0	2.06186	15.4639	0	0	8.24742	0		Reef flat	Feb	Summer	2012	36
21	5	31	0	0	0	32	0	0	8	0	3	0	0		Reef flat	Feb	Summer	2012	37
11.828	6.45161	31.1828	0	0	0	49.4624	0	0	0	1.07527	0	0	0		Reef flat	Feb	Summer	2012	38
7.14286	0	18.3673	0	4.08163	0	53.0612	0	0	0	15.3061	0	0	2.04082		Reef flat	Feb	Summer	2012	39
0	0	35	0	1	0	53	0	0	0	0	11	0	0		Reef flat	Feb	Summer	2012	40
0	0	69.2308	0	3.2967	0	21.978	0	0	0	0	5.49451	0	0		Reef flat	Feb	Summer	2012	42
0	0	55.7895	0	0	0	44.2105	0	0	0	0	0	0	0		Reef flat	Feb	Summer	2012	43
5	3	40	0	6	11	33	0	0	0	0	0	0	2		Reef flat	Feb	Summer	2012	44
0	0	16	0	5	0	62	0	0	7	0	10	0	0		Reef flat	Feb	Summer	2012	47
0	0	66.6667	0	16.1616	0	12.1212	0	0	0	4.0404	1.0101	0	0		Reef flat	Feb	Summer	2012	49
1.0101	1.0101	17.1717	0	7.07071	0	25.2525	8.08081	5.05051	8.08081	19.1919	8.08081	0	0		Reef flat	Feb	Summer	2012	50
1.06383	5.31915	30.8511	0	4.25532	0	58.5106	0	0	0	0	0	0	0		Reef flat	Feb	Summer	2012	52
0	1.03093	23.7113	0	6.18557	1.03093	35.0515	0	0	1.03093	31.9588	0	0	0		Reef flat	Feb	Summer	2012	54
0	0	14	0	10	0	75	0	0	0	0	0	1	0		Reef flat	Feb	Summer	2012	55
0	0	21	0	9	5	28	0	0	0	37	0	0	0		Reef flat	Feb	Summer	2012	56
0	0	32.2917	0	60.4167	7.29167	0	0	0	0	0	0	0	0		Reef flat	Feb	Summer	2012	57
32.6531	58.1633	0	8.16327	0	0	0	0	0	0	1.02041	0	0	0		Reef slope	Aug	Winter	2009	61
32.1839	48.2759	4.5977	10.3448	0	0	0	0	0	0	4.5977	0	0	0		Reef slope	Aug	Winter	2009	63
79.1667	0	10.4167	8.33333	0	0	0	0	2.08333	0	0	0	0	0		Reef slope	Aug	Winter	2009	64
75.7576	8.08081	0	12.1212	0	0	0	0	3.0303	0	1.0101	0	0	0		Reef slope	Aug	Winter	2009	65
45	47	0	3	0	0	2	0	1	0	1	0	0	1		Reef slope	Aug	Winter	2009	67
46.6667	31.1111	1.11111	6.66667	0	0	3.33333	0	10	0	1.11111	0	0	0		Reef slope	Aug	Winter	2009	68
73.1959	15.4639	2.06186	4.12371	0	0	0	0	1.03093	0	2.06186	0	0	2.06186		Reef slope	Aug	Winter	2009	69
67.0213	5.31915	5.31915	9.57447	0	0	9.57447	0	1.06383	0	2.12766	0	0	0		Reef slope	Aug	Winter	2009	70
74.1935	8.60215	5.37634	7.52688	0	0	1.07527	0	0	0	3.22581	0	0	0		Reef slope	Aug	Winter	2009	72
60.6383	26.5957	5.31915	6.38298	0	0	0	0	1.06383	0	0	0	0	0		Reef slope	Aug	Winter	2009	73
49.4505	34.0659	9.89011	3.2967	0	0	0	0	1.0989	0	2.1978	0	0	0		Reef slope	Aug	Winter	2009	74
67.6768	19.1919	4.0404	2.0202	0	0	3.0303	0	0	0	1.0101	2.0202	0	0		Reef slope	Aug	Winter	2009	75
66.2921	11.236	8.98876	7.86517	0	0	1.1236	2.24719	0	0	2.24719	0	0	0		Reef slope	Aug	Winter	2009	76
55.1282	21.7949	5.12821	3.84615	0	0	2.5641	0	7.69231	0	3.84615	0	0	0		Reef slope	Aug	Winter	2009	78
43.038	35.443	1.26582	5.06329	0	2.53165	0	0	2.53165	0	7.59494	0	0	2.53165		Reef slope	Aug	Winter	2009	79
22.5	71.25	2.5	2.5	0	0	0	0	0	0	1.25	0	0	0		Reef slope	Aug	Winter	2009	80
29.7872	20.2128	40.4255	1.06383	0	0	4.25532	0	2.12766	0	2.12766	0	0	0		Reef slope	Aug	Winter	2009	81
25.5102	53.0612	1.02041	5.10204	0	0	3.06122	0	6.12245	0	5.10204	0	0	1.02041		Reef slope	Aug	Winter	2009	82
36.3636	30.303	9.09091	2.0202	0	0	0	0	9.09091	0	7.07071	6.06061	0	0		Reef slope	Aug	Winter	2009	83
23.8636	63.6364	4.54545	2.27273	0	0	0	0	5.68182	0	0	0	0	0		Reef slope	Aug	Winter	2009	84
35.0515	25.7732	14.433	2.06186	0	0	10.3093	0	5.15464	0	7.21649	0	0	0		Reef slope	Aug	Winter	2009	85
53.9326	3.37079	24.7191	4.49438	0	0	2.24719	0	6.74157	0	3.37079	0	0	0		Reef slope	Aug	Winter	2009	86
26.2626	5.05051	30.303	1.0101	1.0101	0	8.08081	17.1717	7.07071	0	3.0303	0	0	1.0101		Reef slope	Aug	Winter	2009	87
18.3673	46.9388	11.2245	13.2653	0	2.04082	0	0	1.02041	0	7.14286	0	0	0		Reef slope	Aug	Winter	2009	88
73.6842	1.05263	15.7895	3.15789	0	0	0	0	3.15789	0	2.10526	0	0	0		Reef slope	Aug	Winter	2009	90
45.3608	8.24742	40.2062	3.09278	0	0	1.03093	0	0	0	2.06186	0	0	0		Reef slope	Aug	Winter	2009	91
39.3258	11.236	28.0899	6.74157	2.24719	1.1236	6.74157	0	2.24719	0	1.1236	0	0	1.1236		Reef slope	Aug	Winter	2009	92
39.0805	12.6437	21.8391	10.3448	0	0	5.74713	1.14943	3.44828	0	5.74713	0	0	0		Reef slope	Aug	Winter	2009	93
50.5495	16.4835	9.89011	6.59341	0	0	1.0989	0	0	2.1978	13.1868	0	0	0		Reef slope	Aug	Winter	2009	94
50	17.0455	19.3182	2.27273	0	0	0	1.13636	7.95455	0	2.27273	0	0	0		Reef slope	Aug	Winter	2009	96
59.3407	14.2857	16.4835	4.3956	0	0	1.0989	0	3.2967	0	0	0	0	1.0989		Reef slope	Aug	Winter	2009	97
52.3256	24.4186	12.7907	2.32558	0	0	1.16279	0	3.48837	0	3.48837	0	0	0		Reef slope	Aug	Winter	2009	99
45.5556	44.4444	1.11111	2.22222	0	0	0	2.22222	1.11111	0	3.33333	0	0	0		Reef slope	Aug	Winter	2009	100
66.6667	5.37634	16.129	8.60215	0	0	1.07527	0	1.07527	0	1.07527	0	0	0		Reef slope	Aug	Winter	2009	101
49.4737	34.7368	1.05263	13.6842	0	0	0	0	0	0	1.05263	0	0	0		Reef slope	Aug	Winter	2009	102
58.0645	20.4301	3.22581	3.22581	0	0	0	0	11.828	0	1.07527	0	0	2.15054		Reef slope	Aug	Winter	2009	103
32.6316	42.1053	5.26316	5.26316	0	2.10526	0	0	7.36842	0	4.21053	0	0	1.05263		Reef slope	Feb	Summer	2010	61
20.4082	68.3673	3.06122	3.06122	0	0	0	0	0	0	4.08163	0	0	1.02041		Reef slope	Feb	Summer	2010	63
20.2128	5.31915	59.5745	2.12766	0	0	9.57447	0	3.19149	0	0	0	0	0		Reef slope	Feb	Summer	2010	64
50.5618	29.2135	5.61798	8.98876	4.49438	1.1236	0	0	0	0	0	0	0	0		Reef slope	Feb	Summer	2010	65
26.0417	10.4167	60.4167	1.04167	0	0	0	0	2.08333	0	0	0	0	0		Reef slope	Feb	Summer	2010	67
21.2121	22.7273	28.7879	4.54545	0	0	1.51515	0	18.1818	0	1.51515	0	0	1.51515		Reef slope	Feb	Summer	2010	68
19.7802	8.79121	60.4396	2.1978	3.2967	1.0989	2.1978	0	1.0989	0	0	0	0	0		Reef slope	Feb	Summer	2010	69
14.433	29.8969	39.1753	0	2.06186	12.3711	1.03093	0	0	0	1.03093	0	0	0		Reef slope	Feb	Summer	2010	70
33.3333	20.4301	31.1828	2.15054	0	0	6.45161	0	0	0	6.45161	0	0	0		Reef slope	Feb	Summer	2010	72
12.5	68.75	11.4583	4.16667	0	0	2.08333	0	0	0	1.04167	0	0	0		Reef slope	Feb	Summer	2010	73
31.6327	30.6122	28.5714	0	0	0	4.08163	0	3.06122	0	2.04082	0	0	0		Reef slope	Feb	Summer	2010	74
56.1224	19.3878	13.2653	5.10204	0	0	1.02041	0	0	0	4.08163	1.02041	0	0		Reef slope	Feb	Summer	2010	75
72.043	3.22581	19.3548	1.07527	0	1.07527	1.07527	0	0	0	0	0	0	2.15054		Reef slope	Feb	Summer	2010	76
25	56	2	5	0	0	3	0	6	0	3	0	0	0		Reef slope	Feb	Summer	2010	78
30	52	5	4	0	0	0	0	3	0	3	0	3	0		Reef slope	Feb	Summer	2010	79
10.3093	85.567	0	4.12371	0	0	0	0	0	0	0	0	0	0		Reef slope	Feb	Summer	2010	80
14	63	6	0	3	0	6	0	0	0	7	0	0	1		Reef slope	Feb	Summer	2010	81
19.3878	48.9796	6.12245	2.04082	0	0	0	5.10204	5.10204	0	9.18367	1.02041	1.02041	2.04082		Reef slope	Feb	Summer	2010	82
25	46	2	3	0	0	0	0	7	0	4	12	0	1		Reef slope	Feb	Summer	2010	83
65.2174	13.0435	18.4783	2.17391	0	1.08696	0	0	0	0	0	0	0	0		Reef slope	Feb	Summer	2010	84
40	38	4	2	0	0	4	0	7	0	5	0	0	0		Reef slope	Feb	Summer	2010	85
55	30	6	5	0	0	0	0	4	0	0	0	0	0		Reef slope	Feb	Summer	2010	86
20.202	8.08081	3.0303	4.0404	0	0	4.0404	53.5354	4.0404	0	2.0202	0	0	1.0101		Reef slope	Feb	Summer	2010	87
19.3878	58.1633	7.14286	7.14286	0	0	2.04082	0	1.02041	0	4.08163	0	0	1.02041		Reef slope	Feb	Summer	2010	88
57	8	26	1	0	0	0	0	7	0	0	1	0	0		Reef slope	Feb	Summer	2010	90
20.4301	53.7634	10.7527	2.15054	3.22581	9.67742	0	0	0	0	0	0	0	0		Reef slope	Feb	Summer	2010	91
24.7423	59.7938	2.06186	7.21649	0	0	2.06186	0	1.03093	0	2.06186	0	0	1.03093		Reef slope	Feb	Summer	2010	92
27.8351	47.4227	6.18557	8.24742	0	1.03093	0	0	3.09278	0	6.18557	0	0	0		Reef slope	Feb	Summer	2010	93
17.3469	67.3469	2.04082	1.02041	0	3.06122	2.04082	0	6.12245	1.02041	0	0	0	0		Reef slope	Feb	Summer	2010	94
30.5263	38.9474	11.5789	4.21053	0	0	0	0	6.31579	0	8.42105	0	0	0		Reef slope	Feb	Summer	2010	96
27.6596	46.8085	17.0213	2.12766	0	1.06383	0	0	4.25532	0	0	0	0	1.06383		Reef slope	Feb	Summer	2010	97
31.1111	47.7778	3.33333	2.22222	0	0	4.44444	0	10	0	1.11111	0	0	0		Reef slope	Feb	Summer	2010	99
24.4681	38.2979	17.0213	2.12766	1.06383	2.12766	2.12766	5.31915	6.38298	0	0	0	0	1.06383		Reef slope	Feb	Summer	2010	100
13.6842	16.8421	44.2105	6.31579	0	0	14.7368	0	2.10526	0	2.10526	0	0	0		Reef slope	Feb	Summer	2010	101
32.2222	38.8889	15.5556	5.55556	0	3.33333	1.11111	0	0	0	1.11111	0	0	2.22222		Reef slope	Feb	Summer	2010	102
23.1579	43.1579	6.31579	10.5263	0	0	3.15789	0	10.5263	0	1.05263	0	0	2.10526		Reef slope	Feb	Summer	2010	103
22.7273	34.0909	18.1818	6.81818	0	0	2.27273	0	10.2273	1.13636	3.40909	0	1.13636	0		Reef slope	Aug	Winter	2010	61
17.2043	69.8925	1.07527	4.30108	0	0	0	3.22581	1.07527	0	3.22581	0	0	0		Reef slope	Aug	Winter	2010	63
18.4783	8.69565	66.3043	4.34783	0	0	0	0	2.17391	0	0	0	0	0		Reef slope	Aug	Winter	2010	64
6.0241	22.8916	53.012	1.20482	0	0	9.63855	0	0	0	1.20482	0	0	6.0241		Reef slope	Aug	Winter	2010	65
5.55556	13.3333	70	1.11111	0	0	0	0	8.88889	0	1.11111	0	0	0		Reef slope	Aug	Winter	2010	67
33.6735	14.2857	33.6735	3.06122	0	0	3.06122	0	5.10204	0	6.12245	1.02041	0	0		Reef slope	Aug	Winter	2010	68
11.4583	5.20833	67.7083	1.04167	3.125	1.04167	2.08333	0	1.04167	0	7.29167	0	0	0		Reef slope	Aug	Winter	2010	69
3.26087	1.08696	89.1304	0	1.08696	1.08696	0	0	1.08696	0	0	0	0	0		Reef slope	Aug	Winter	2010	70
13.3333	25.5556	46.6667	2.22222	0	2.22222	5.55556	0	0	0	4.44444	0	0	0		Reef slope	Aug	Winter	2010	72
9.09091	52.2727	23.8636	0	0	0	9.09091	0	3.40909	0	2.27273	0	0	0		Reef slope	Aug	Winter	2010	73
9.18367	23.4694	39.7959	4.08163	0	6.12245	6.12245	0	5.10204	0	6.12245	0	0	0		Reef slope	Aug	Winter	2010	74
12.0879	15.3846	54.9451	1.0989	0	1.0989	4.3956	0	0	0	6.59341	4.3956	0	0		Reef slope	Aug	Winter	2010	75
20.4301	18.2796	48.3871	3.22581	1.07527	1.07527	3.22581	0	0	0	4.30108	0	0	0		Reef slope	Aug	Winter	2010	76
16.1616	60.6061	6.06061	3.0303	0	0	4.0404	0	6.06061	0	4.0404	0	0	0		Reef slope	Aug	Winter	2010	78
6.38298	55.3191	19.1489	7.44681	0	1.06383	2.12766	0	4.25532	0	4.25532	0	0	0		Reef slope	Aug	Winter	2010	79
8.21918	75.3425	10.9589	4.10959	0	0	1.36986	0	0	0	0	0	0	0		Reef slope	Aug	Winter	2010	80
13.8298	18.0851	40.4255	7.44681	0	0	10.6383	0	4.25532	0	5.31915	0	0	0		Reef slope	Aug	Winter	2010	81
13.1868	39.5604	8.79121	8.79121	0	0	1.0989	1.0989	10.989	0	15.3846	1.0989	0	0		Reef slope	Aug	Winter	2010	82
19.0476	29.7619	4.7619	7.14286	1.19048	0	4.7619	0	16.6667	0	10.7143	2.38095	2.38095	1.19048		Reef slope	Aug	Winter	2010	83
38.0435	31.5217	25	2.17391	1.08696	0	2.17391	0	0	0	0	0	0	0		Reef slope	Aug	Winter	2010	84
5.26316	16.8421	20	5.26316	0	1.05263	33.6842	0	7.36842	0	9.47368	1.05263	0	0		Reef slope	Aug	Winter	2010	85
34.0206	16.4948	26.8041	2.06186	0	0	3.09278	0	7.21649	0	10.3093	0	0	0		Reef slope	Aug	Winter	2010	86
22	11	29	2	0	0	15	1	12	0	8	0	0	0		Reef slope	Aug	Winter	2010	87
11.1111	61.1111	15.5556	0	0	0	4.44444	0	1.11111	0	6.66667	0	0	0		Reef slope	Aug	Winter	2010	88
15	11	64	2	2	1	3	0	2	0	0	0	0	0		Reef slope	Aug	Winter	2010	90
33.6842	35.7895	21.0526	2.10526	3.15789	2.10526	0	0	2.10526	0	0	0	0	0		Reef slope	Aug	Winter	2010	91
12.3711	49.4845	9.27835	5.15464	0	0	11.3402	0	3.09278	1.03093	4.12371	3.09278	0	1.03093		Reef slope	Aug	Winter	2010	92
17.3913	29.3478	17.3913	4.34783	1.08696	2.17391	6.52174	0	6.52174	0	15.2174	0	0	0		Reef slope	Aug	Winter	2010	93
18.4783	54.3478	5.43478	1.08696	0	0	7.6087	0	7.6087	2.17391	2.17391	0	0	1.08696		Reef slope	Aug	Winter	2010	94
20	20	14.4444	10	0	1.11111	0	0	16.6667	0	17.7778	0	0	0		Reef slope	Aug	Winter	2010	96
22.2222	34.3434	16.1616	5.05051	0	2.0202	6.06061	0	9.09091	0	4.0404	0	0	0		Reef slope	Aug	Winter	2010	97
19.1489	12.766	41.4894	4.25532	0	0	1.06383	0	13.8298	0	7.44681	0	0	0		Reef slope	Aug	Winter	2010	99
21.3483	33.7079	25.8427	1.1236	0	0	3.37079	0	12.3596	1.1236	0	1.1236	0	0		Reef slope	Aug	Winter	2010	100
13.4831	28.0899	35.9551	0	0	2.24719	15.7303	0	2.24719	0	2.24719	0	0	0		Reef slope	Aug	Winter	2010	101
20	43.1579	23.1579	2.10526	1.05263	1.05263	6.31579	0	0	0	3.15789	0	0	0		Reef slope	Aug	Winter	2010	102
23.1579	40	16.8421	0	1.05263	2.10526	4.21053	0	3.15789	0	6.31579	0	2.10526	0		Reef slope	Aug	Winter	2010	103
29.7872	15.9574	29.7872	5.31915	0	0	1.06383	0	4.25532	1.06383	7.44681	0	5.31915	0		Reef slope	April	Summer	2011	61
17.7778	47.7778	10	4.44444	0	0	0	1.11111	5.55556	1.11111	12.2222	0	0	0		Reef slope	April	Summer	2011	63
26.2626	11.1111	57.5758	3.0303	0	0	0	0	2.0202	0	0	0	0	0		Reef slope	April	Summer	2011	64
29.7872	6.38298	51.0638	1.06383	0	0	2.12766	0	0	0	1.06383	0	0	8.51064		Reef slope	April	Summer	2011	65
13.1313	7.07071	52.5253	2.0202	0	0	0	0	24.2424	0	1.0101	0	0	0		Reef slope	April	Summer	2011	67
6.18557	13.4021	61.8557	1.03093	0	0	1.03093	0	10.3093	0	4.12371	2.06186	0	0		Reef slope	April	Summer	2011	68
4.21053	4.21053	70.5263	1.05263	0	1.05263	1.05263	0	1.05263	0	16.8421	0	0	0		Reef slope	April	Summer	2011	69
9.78261	11.9565	65.2174	2.17391	1.08696	2.17391	3.26087	0	4.34783	0	0	0	0	0		Reef slope	April	Summer	2011	70
26	19	37	4	0	1	0	0	5	0	6	2	0	0		Reef slope	April	Summer	2011	72
18.9474	42.1053	21.0526	1.05263	0	0	5.26316	0	7.36842	0	3.15789	1.05263	0	0		Reef slope	April	Summer	2011	73
12.6316	22.1053	36.8421	0	2.10526	0	2.10526	0	11.5789	0	12.6316	0	0	0		Reef slope	April	Summer	2011	74
32	26	19	7	0	0	6	1	0	0	8	1	0	0		Reef slope	April	Summer	2011	75
11.9565	8.69565	61.9565	1.08696	0	1.08696	1.08696	0	5.43478	0	5.43478	3.26087	0	0		Reef slope	April	Summer	2011	76
32.6087	16.3043	20.6522	4.34783	0	0	1.08696	0	17.3913	0	7.6087	0	0	0		Reef slope	April	Summer	2011	78
10.2273	22.7273	44.3182	2.27273	0	1.13636	4.54545	0	6.81818	0	5.68182	0	2.27273	0		Reef slope	April	Summer	2011	79
30.2326	55.814	10.4651	0	0	0	2.32558	0	1.16279	0	0	0	0	0		Reef slope	April	Summer	2011	80
18.2796	35.4839	26.8817	1.07527	4.30108	1.07527	2.15054	0	3.22581	0	6.45161	1.07527	0	0		Reef slope	April	Summer	2011	81
21.2766	21.2766	20.2128	0	0	1.06383	0	9.57447	6.38298	1.06383	13.8298	5.31915	0	0		Reef slope	April	Summer	2011	82
6.12245	13.2653	16.3265	1.02041	1.02041	0	2.04082	0	43.8776	0	11.2245	2.04082	2.04082	1.02041		Reef slope	April	Summer	2011	83
15.7895	4.21053	75.7895	3.15789	0	0	1.05263	0	0	0	0	0	0	0		Reef slope	April	Summer	2011	84
8.08081	16.1616	40.404	0	0	0	5.05051	0	19.1919	0	6.06061	5.05051	0	0		Reef slope	April	Summer	2011	85
19.3878	26.5306	31.6327	1.02041	0	0	3.06122	0	10.2041	0	8.16327	0	0	0		Reef slope	April	Summer	2011	86
23.2323	11.1111	31.3131	1.0101	0	0	3.0303	1.0101	11.1111	0	16.1616	1.0101	0	1.0101		Reef slope	April	Summer	2011	87
9.27835	47.4227	14.433	1.03093	0	0	2.06186	0	2.06186	0	23.7113	0	0	0		Reef slope	April	Summer	2011	88
5.15464	18.5567	71.134	1.03093	1.03093	0	0	0	2.06186	0	1.03093	0	0	0		Reef slope	April	Summer	2011	90
6.12245	11.2245	71.4286	0	0	1.02041	0	0	7.14286	0	0	0	0	3.06122		Reef slope	April	Summer	2011	91
7.21649	47.4227	23.7113	2.06186	0	0	1.03093	0	8.24742	1.03093	8.24742	1.03093	0	0		Reef slope	April	Summer	2011	92
4.0404	17.1717	42.4242	1.0101	0	1.0101	1.0101	0	14.1414	0	19.1919	0	0	0		Reef slope	April	Summer	2011	93
9.57447	32.9787	25.5319	12.766	0	0	1.06383	0	9.57447	6.38298	2.12766	0	0	0		Reef slope	April	Summer	2011	94
1.06383	9.57447	48.9362	3.19149	0	0	6.38298	1.06383	22.3404	0	7.44681	0	0	0		Reef slope	April	Summer	2011	96
12.1212	46.4646	22.2222	0	0	0	1.0101	0	16.1616	0	2.0202	0	0	0		Reef slope	April	Summer	2011	97
7.07071	21.2121	37.3737	4.0404	0	1.0101	0	0	24.2424	0	5.05051	0	0	0		Reef slope	April	Summer	2011	99
29.2929	42.4242	6.06061	2.0202	0	1.0101	1.0101	1.0101	17.1717	0	0	0	0	0		Reef slope	April	Summer	2011	100
31.5789	10.5263	22.1053	2.10526	0	4.21053	14.7368	0	8.42105	0	6.31579	0	0	0		Reef slope	April	Summer	2011	101
29.8969	26.8041	18.5567	3.09278	0	2.06186	9.27835	0	4.12371	0	5.15464	0	0	1.03093		Reef slope	April	Summer	2011	102
34.3434	22.2222	11.1111	5.05051	0	0	1.0101	0	17.1717	0	4.0404	2.0202	3.0303	0		Reef slope	April	Summer	2011	103
62.5	14.5833	6.25	0	0	0	0	0	11.4583	0	5.20833	0	0	0		Reef slope	Aug	Winter	2011	61
26.5306	47.9592	11.2245	2.04082	0	0	0	0	3.06122	1.02041	8.16327	0	0	0		Reef slope	Aug	Winter	2011	63
18.1818	2.0202	73.7374	1.0101	0	0	0	0	5.05051	0	0	0	0	0		Reef slope	Aug	Winter	2011	64
5.10204	8.16327	72.449	3.06122	0	0	0	0	0	0	3.06122	0	0	8.16327		Reef slope	Aug	Winter	2011	65
0	0	68	0	0	0	0	0	28	0	4	0	0	0		Reef slope	Aug	Winter	2011	67
5.37634	5.37634	69.8925	0	0	0	0	0	9.67742	0	6.45161	3.22581	0	0		Reef slope	Aug	Winter	2011	68
2.08333	1.04167	72.9167	1.04167	0	0	0	0	2.08333	0	20.8333	0	0	0		Reef slope	Aug	Winter	2011	69
4	6	77	5	0	0	0	0	8	0	0	0	0	0		Reef slope	Aug	Winter	2011	70
23	6	57	1	0	0	1	0	10	0	1	1	0	0		Reef slope	Aug	Winter	2011	72
25.2632	20	38.9474	3.15789	0	0	0	0	5.26316	0	7.36842	0	0	0		Reef slope	Aug	Winter	2011	73
7.44681	9.57447	52.1277	0	0	0	0	0	14.8936	0	15.9574	0	0	0		Reef slope	Aug	Winter	2011	74
8	14	62	2	0	0	0	1	0	0	11	2	0	0		Reef slope	Aug	Winter	2011	75
1.0101	5.05051	72.7273	0	0	0	0	0	8.08081	0	11.1111	2.0202	0	0		Reef slope	Aug	Winter	2011	76
43	15	9	9	0	0	3	0	14	0	7	0	0	0		Reef slope	Aug	Winter	2011	78
8.16327	15.3061	58.1633	1.02041	0	0	1.02041	0	8.16327	0	7.14286	0	0	1.02041		Reef slope	Aug	Winter	2011	79
15.6627	77.1084	0	3.61446	0	0	0	0	3.61446	0	0	0	0	0		Reef slope	Aug	Winter	2011	80
24	19	33	1	0	0	0	0	8	0	15	0	0	0		Reef slope	Aug	Winter	2011	81
26.5306	30.6122	7.14286	1.02041	0	0	0	5.10204	9.18367	0	19.3878	1.02041	0	0		Reef slope	Aug	Winter	2011	82
11	12	9	2	0	0	0	0	48	0	8	5	5	0		Reef slope	Aug	Winter	2011	83
16.1616	2.0202	76.7677	5.05051	0	0	0	0	0	0	0	0	0	0		Reef slope	Aug	Winter	2011	84
12.3711	10.3093	41.2371	1.03093	0	0	1.03093	0	19.5876	0	12.3711	2.06186	0	0		Reef slope	Aug	Winter	2011	85
11.1111	15.1515	52.5253	1.0101	0	0	0	0	15.1515	0	5.05051	0	0	0		Reef slope	Aug	Winter	2011	86
13	6	43	5	0	0	2	0	14	0	15	2	0	0		Reef slope	Aug	Winter	2011	87
12.2449	52.0408	15.3061	0	0	0	0	0	2.04082	0	18.3673	0	0	0		Reef slope	Aug	Winter	2011	88
9.09091	6.06061	78.7879	4.0404	0	0	0	0	2.0202	0	0	0	0	0		Reef slope	Aug	Winter	2011	90
17.2043	8.60215	60.2151	0	0	0	0	0	10.7527	0	1.07527	0	0	2.15054		Reef slope	Aug	Winter	2011	91
21.875	31.25	14.5833	0	0	0	4.16667	1.04167	16.6667	0	7.29167	3.125	0	0		Reef slope	Aug	Winter	2011	92
16.4835	9.89011	30.7692	2.1978	0	0	0	0	21.978	0	18.6813	0	0	0		Reef slope	Aug	Winter	2011	93
26	45	7	3	0	0	0	0	7	3	9	0	0	0		Reef slope	Aug	Winter	2011	94
15.4639	9.27835	23.7113	2.06186	0	0	0	1.03093	32.9897	0	15.4639	0	0	0		Reef slope	Aug	Winter	2011	96
27.2727	18.1818	32.3232	0	0	0	0	0	18.1818	0	2.0202	2.0202	0	0		Reef slope	Aug	Winter	2011	97
10.3093	4.12371	41.2371	0	0	0	0	0	34.0206	0	10.3093	0	0	0		Reef slope	Aug	Winter	2011	99
39.3617	25.5319	1.06383	6.38298	0	0	0	1.06383	23.4043	0	1.06383	1.06383	1.06383	0		Reef slope	Aug	Winter	2011	100
29	16	28	2	0	0	8	0	8	0	8	0	0	1		Reef slope	Aug	Winter	2011	101
27	29	11	2	0	14	8	0	3	0	6	0	0	0		Reef slope	Aug	Winter	2011	102
12	19	10	10	0	0	2	0	32	0	5	5	3	2		Reef slope	Aug	Winter	2011	103
45.3608	9.27835	15.4639	3.09278	0	0	0	0	11.3402	6.18557	7.21649	0	2.06186	0		Reef slope	Feb	Summer	2012	61
13.0435	51.087	13.0435	0	0	0	0	0	19.5652	3.26087	0	0	0	0		Reef slope	Feb	Summer	2012	63
5.05051	2.0202	85.8586	0	0	0	0	0	7.07071	0	0	0	0	0		Reef slope	Feb	Summer	2012	64
19.5876	12.3711	44.3299	3.09278	1.03093	0	0	0	0	0	0	19.5876	0	0		Reef slope	Feb	Summer	2012	65
3.15789	5.26316	55.7895	1.05263	0	0	0	0	31.5789	0	3.15789	0	0	0		Reef slope	Feb	Summer	2012	67
0	1.06383	71.2766	0	0	0	0	0	18.0851	0	9.57447	0	0	0		Reef slope	Feb	Summer	2012	68
2.04082	3.06122	77.551	1.02041	0	0	0	0	4.08163	0	11.2245	0	0	1.02041		Reef slope	Feb	Summer	2012	69
8.16327	17.3469	53.0612	1.02041	0	0	9.18367	0	11.2245	0	0	0	0	0		Reef slope	Feb	Summer	2012	70
6	19	52	1	0	0	2	0	17	0	3	0	0	0		Reef slope	Feb	Summer	2012	72
21.6495	27.8351	23.7113	2.06186	0	0	0	0	16.4948	0	5.15464	1.03093	0	2.06186		Reef slope	Feb	Summer	2012	73
0	9.27835	43.299	0	0	0	0	0	27.8351	0	19.5876	0	0	0		Reef slope	Feb	Summer	2012	74
14.1414	12.1212	58.5859	1.0101	0	0	0	0	2.0202	0	11.1111	1.0101	0	0		Reef slope	Feb	Summer	2012	75
8.42105	3.15789	57.8947	1.05263	0	0	0	0	12.6316	0	15.7895	1.05263	0	0		Reef slope	Feb	Summer	2012	76
20.8333	15.625	28.125	0	0	0	0	0	29.1667	0	6.25	0	0	0		Reef slope	Feb	Summer	2012	78
17.5258	30.9278	19.5876	0	0	0	0	0	17.5258	0	14.433	0	0	0		Reef slope	Feb	Summer	2012	79
38.9474	38.9474	20	0	0	0	0	0	2.10526	0	0	0	0	0		Reef slope	Feb	Summer	2012	80
7.14286	12.2449	42.8571	1.02041	2.04082	0	1.02041	0	11.2245	0	22.449	0	0	0		Reef slope	Feb	Summer	2012	81
21.5054	15.0538	23.6559	0	0	0	0	5.37634	7.52688	2.15054	19.3548	4.30108	1.07527	0		Reef slope	Feb	Summer	2012	82
8	5	9	0	0	2	0	0	58	0	8	4	4	2		Reef slope	Feb	Summer	2012	83
6	2	90	2	0	0	0	0	0	0	0	0	0	0		Reef slope	Feb	Summer	2012	84
10.2041	16.3265	28.5714	0	0	14.2857	0	0	20.4082	0	5.10204	5.10204	0	0		Reef slope	Feb	Summer	2012	85
3.0303	9.09091	37.3737	0	0	0	0	0	46.4646	0	4.0404	0	0	0		Reef slope	Feb	Summer	2012	86
3.0303	8.08081	47.4747	0	0	0	4.0404	0	18.1818	0	17.1717	2.0202	0	0		Reef slope	Feb	Summer	2012	87
9.375	19.7917	41.6667	1.04167	0	0	0	3.125	7.29167	0	17.7083	0	0	0		Reef slope	Feb	Summer	2012	88
10	0	85	0	0	0	0	0	5	0	0	0	0	0		Reef slope	Feb	Summer	2012	90
7.07071	18.1818	53.5354	1.0101	0	0	0	0	17.1717	0	1.0101	2.0202	0	0		Reef slope	Feb	Summer	2012	91
3.125	25	28.125	0	0	0	0	0	37.5	0	4.16667	0	2.08333	0		Reef slope	Feb	Summer	2012	92
11.1111	15.1515	24.2424	0	0	0	0	0	34.3434	1.0101	14.1414	0	0	0		Reef slope	Feb	Summer	2012	93
8.08081	27.2727	28.2828	1.0101	0	0	0	0	16.1616	15.1515	4.0404	0	0	0		Reef slope	Feb	Summer	2012	94
3.125	6.25	6.25	0	0	0	2.08333	3.125	65.625	0	13.5417	0	0	0		Reef slope	Feb	Summer	2012	96
20	5	45	0	0	0	0	0	30	0	0	0	0	0		Reef slope	Feb	Summer	2012	97
13.1313	3.0303	24.2424	3.0303	0	0	0	0	48.4848	0	8.08081	0	0	0		Reef slope	Feb	Summer	2012	99
24.7312	23.6559	18.2796	0	0	0	0	0	30.1075	0	3.22581	0	0	0		Reef slope	Feb	Summer	2012	100
23.9583	10.4167	34.375	0	0	0	0	0	18.75	0	9.375	1.04167	0	2.08333		Reef slope	Feb	Summer	2012	101
14.2857	17.3469	19.3878	1.02041	0	0	0	0	31.6327	0	12.2449	3.06122	1.02041	0		Reef slope	Feb	Summer	2012	103

## Sheet: Sheet3
Doropoulos, C., S. Ward, G. Roff, M. Gonzalez-Rivero, and P. J. Mumby. 2015. Linking demographic processes of juvenile corals to benthic recovery trajectories in two common reef habitats. PloS one.
Acropora	Isopora	Pocilloporidae	Massive		Habitat
0	0	0	0.2		RF
0	0.1	0.2	0.3		RF
0	0	0.4	0.6		RF
0.1	0	0.3	0.3		RF
0	0.1	0.2	0.6		RF
0	0.4	0	0.1		RF
0	0.1	0.4	0.2		RF
0	0	0.1	0.1		RF
0.1	0	0.2	0.8		RF
0	0	0	0.2		RF
0.6	0	1.8	0.5		RS
2.4	0	1.3	0.3		RS
0.6	0	1	0.2		RS
1.8	0	1.2	0.2		RS
1.2	0	2.6	0.4		RS
1	0	2.1	0.7		RS
1.9	0	0.7	0.1		RS
1.2	0	3.3	0.5		RS
2.2	0	3.7	0.4		RS
2.5	0	1.4	0.3		RS

## Sheet: Sheet4
Doropoulos, C., S. Ward, G. Roff, M. Gonzalez-Rivero, and P. J. Mumby. 2015. Linking demographic processes of juvenile corals to benthic recovery trajectories in two common reef habitats. PloS one.
			2009-08-01	2010-02-01	2010-08-01	2011-04-01	2011-08-01	2012-02-01	Aug09-Feb10	Feb10-Aug10	Aug10-Apr11	Apr11-Aug11	Aug11-Feb12	2009-08-01	2010-02-01	2010-08-01	2011-04-01	2011-08-01	2012-02-01	2009-08-01	2010-02-01	2010-08-01	2011-04-01	2011-08-01	2012-02-01	Aug09-Feb10	Feb10-Aug10	Aug10-Apr11	Apr11-Aug11	Aug11-Feb12	Aug09-Feb10	Feb10-Aug10	Aug10-Apr11	Apr11-Aug11	Aug11-Feb12	Aug09-Feb10	Feb10-Aug10	Aug10-Apr11	Apr11-Aug11	Aug11-Feb12
habitat	plot	taxa	size (mm)	sizeNext1	sizeNext2	sizeNext3	sizeNext4	sizeNext5	surv1	surv2	surv3	surv4	surv5	fec	fec1	fec2	fec3	fec4	fec5	covarDens	covarDens1	covarDens2	covarDens3	covarDens4	covarDens5	covarT	covarT1	covarT2	covarT3	covarT4	covarMaxT	covarMaxT1	covarMaxT2	covarMaxT3	covarMaxT4	covarMinT	covarMinT1	covarMinT2	covarMinT3	covarMinT4
reef flat	1	Poritidae	39	40	44	47	58	58	1	1	1	1	1	0	0	0	0	0	0	4	4	2	2	2	2	NA	24.6273	25.0449	22.4112	23.8358	NA	25.9332	26.6138	23.4845	25.6302	NA	23.4008	23.8173	21.2367	22.518
reef flat	1	Stylophora	41	52	64	96	107	117	1	1	1	1	1	0	1	1	1	1	1	4	4	2	2	2	2	NA	24.6273	25.0449	22.4112	23.8358	NA	25.9332	26.6138	23.4845	25.6302	NA	23.4008	23.8173	21.2367	22.518
reef flat	1	Stylophora	24	20	0				1	0				0	0	0				4	4	2				NA	24.6273	25.0449	22.4112	23.8358	NA	25.9332	26.6138	23.4845	25.6302	NA	23.4008	23.8173	21.2367	22.518
reef flat	1	Stylophora	61	60	0				1	0				1	1	0				4	4	2				NA	24.6273	25.0449	22.4112	23.8358	NA	25.9332	26.6138	23.4845	25.6302	NA	23.4008	23.8173	21.2367	22.518
reef flat	2	Favidae	19	24	29	24	14	14	1	1	1	1	1	0	0	0	0	0	0	2	2	2	2	2	1	NA	24.6273	25.0449	22.4112	23.8358	NA	25.9332	26.6138	23.4845	25.6302	NA	23.4008	23.8173	21.2367	22.518
reef flat	2	Pocillopora	29	46	63	69	69	0	1	1	1	1	0	0	0	0	0	0	0	2	2	2	2	2	1	NA	24.6273	25.0449	22.4112	23.8358	NA	25.9332	26.6138	23.4845	25.6302	NA	23.4008	23.8173	21.2367	22.518
reef flat	4	Stylophora	79	104	131	162	154	195	1	1	1	1	1	1	1	1	1	1	1	4	5	2	2	2	1	NA	24.6273	25.0449	22.4112	23.8358	NA	25.9332	26.6138	23.4845	25.6302	NA	23.4008	23.8173	21.2367	22.518
reef flat	4	Pocillopora	28	0					0					0	0					4	4					NA	24.6273	25.0449	22.4112	23.8358	NA	25.9332	26.6138	23.4845	25.6302	NA	23.4008	23.8173	21.2367	22.518
reef flat	4	Isopora	40	50	0				1	0				1	1	0				4	5	2				NA	24.6273	25.0449	22.4112	23.8358	NA	25.9332	26.6138	23.4845	25.6302	NA	23.4008	23.8173	21.2367	22.518
reef flat	4	Poritidae	39	23	0				1	0				0	0	0				4	5	2				NA	24.6273	25.0449	22.4112	23.8358	NA	25.9332	26.6138	23.4845	25.6302	NA	23.4008	23.8173	21.2367	22.518
reef flat	4	Isopora		28	30	0				1	0				0	0	0				5	2	2			NA	24.6273	25.0449	22.4112	23.8358	NA	25.9332	26.6138	23.4845	25.6302	NA	23.4008	23.8173	21.2367	22.518
reef flat	4	Pocillopora				5	8	0				1	0				0	0	0				2	2	1	NA	24.6273	25.0449	22.4112	23.8358	NA	25.9332	26.6138	23.4845	25.6302	NA	23.4008	23.8173	21.2367	22.518
reef flat	5	Pocillopora	53	75	91	120	130	142	1	1	1	1	1	0	1	1	1	1	1	4	5	6	5	4	5	NA	24.6273	25.0449	22.4112	23.8358	NA	25.9332	26.6138	23.4845	25.6302	NA	23.4008	23.8173	21.2367	22.518
reef flat	5	Favidae	31	32	33	34	32	31	1	1	1	1	1	0	0	0	0	0	0	4	5	6	5	4	5	NA	24.6273	25.0449	22.4112	23.8358	NA	25.9332	26.6138	23.4845	25.6302	NA	23.4008	23.8173	21.2367	22.518
reef flat	5	Favidae	46	60	64	66	61	59	1	1	1	1	1	0	0	0	0	0	0	4	5	6	5	4	5	NA	24.6273	25.0449	22.4112	23.8358	NA	25.9332	26.6138	23.4845	25.6302	NA	23.4008	23.8173	21.2367	22.518
reef flat	5	Pocillopora	31	39	47	0			1	1	0			0	0	0	0			4	5	6	5			NA	24.6273	25.0449	22.4112	23.8358	NA	25.9332	26.6138	23.4845	25.6302	NA	23.4008	23.8173	21.2367	22.518
reef flat	5	Isopora		31	36	48				1	1					0	0	1			5	6	5			NA	24.6273	25.0449	22.4112	23.8358	NA	25.9332	26.6138	23.4845	25.6302	NA	23.4008	23.8173	21.2367	22.518
reef flat	5	Isopora			11	24	27	34			1	1	1			0	0	0	0			6	5	4	5	NA	24.6273	25.0449	22.4112	23.8358	NA	25.9332	26.6138	23.4845	25.6302	NA	23.4008	23.8173	21.2367	22.518
reef flat	5	Pocillopora						25											0						5	NA	24.6273	25.0449	22.4112	23.8358	NA	25.9332	26.6138	23.4845	25.6302	NA	23.4008	23.8173	21.2367	22.518
reef flat	6	Pocillopora	34	49	0				1	0				0	0	0				1	1	0				NA	24.6273	25.0449	22.4112	23.8358	NA	25.9332	26.6138	23.4845	25.6302	NA	23.4008	23.8173	21.2367	22.518
reef flat	6	Pocillopora				19	24	34				1	1				0	0	0				1	1	1	NA	24.6273	25.0449	22.4112	23.8358	NA	25.9332	26.6138	23.4845	25.6302	NA	23.4008	23.8173	21.2367	22.518
reef flat	7	Pocillopora	42	28	61	105	96	104	1	1	1	1	1	0	0	0	1	1	1	3	3	2	3	3	2	NA	24.6273	25.0449	22.4112	23.8358	NA	25.9332	26.6138	23.4845	25.6302	NA	23.4008	23.8173	21.2367	22.518
reef flat	7	Isopora	35	45	51	53	62	63	1	1	1	1	1	0	1	1	1	1	1	3	3	2	3	3	2	NA	24.6273	25.0449	22.4112	23.8358	NA	25.9332	26.6138	23.4845	25.6302	NA	23.4008	23.8173	21.2367	22.518
reef flat	7	Pocillopora	25	35	0				1	0				0	0	0				3	3	2				NA	24.6273	25.0449	22.4112	23.8358	NA	25.9332	26.6138	23.4845	25.6302	NA	23.4008	23.8173	21.2367	22.518
reef flat	7	Favidae				19	21	0				1	0				0	0	0				3	3	2	NA	24.6273	25.0449	22.4112	23.8358	NA	25.9332	26.6138	23.4845	25.6302	NA	23.4008	23.8173	21.2367	22.518
reef flat	8	Poritidae	46	41	49	51	48	49	1	1	1	1	1	0	0	0	0	0	0	2	2	3	2	2	2	NA	24.6273	25.0449	22.4112	23.8358	NA	25.9332	26.6138	23.4845	25.6302	NA	23.4008	23.8173	21.2367	22.518
reef flat	8	Isopora	30	43	52	61	68	63	1	1	1	1	1	0	1	1	1	1	1	2	2	3	2	2	2	NA	24.6273	25.0449	22.4112	23.8358	NA	25.9332	26.6138	23.4845	25.6302	NA	23.4008	23.8173	21.2367	22.518
reef flat	8	Isopora			3	0					0					0	0					3	2			NA	24.6273	25.0449	22.4112	23.8358	NA	25.9332	26.6138	23.4845	25.6302	NA	23.4008	23.8173	21.2367	22.518
reef flat	9	Stylophora	52	69	91	126	136	146	1	1	1	1	1	1	1	1	1	1	1	2	2	4	2	2	2	NA	24.6273	25.0449	22.4112	23.8358	NA	25.9332	26.6138	23.4845	25.6302	NA	23.4008	23.8173	21.2367	22.518
reef flat	9	Isopora	37	49	50	0			1	1	0			0	1	1	0			2	2	4	2			NA	24.6273	25.0449	22.4112	23.8358	NA	25.9332	26.6138	23.4845	25.6302	NA	23.4008	23.8173	21.2367	22.518
reef flat	9	Isopora			4	0					0					0	0					4	2			NA	24.6273	25.0449	22.4112	23.8358	NA	25.9332	26.6138	23.4845	25.6302	NA	23.4008	23.8173	21.2367	22.518
reef flat	9	Stylophora			10	16	18	0			1	1	0			0	0	0	0			4	2	2	2	NA	24.6273	25.0449	22.4112	23.8358	NA	25.9332	26.6138	23.4845	25.6302	NA	23.4008	23.8173	21.2367	22.518
reef flat	9	Stylophora						25											0						2	NA	24.6273	25.0449	22.4112	23.8358	NA	25.9332	26.6138	23.4845	25.6302	NA	23.4008	23.8173	21.2367	22.518
reef flat	10	Favidae	8	11	13	16	17	17	1	1	1	1	1	0	0	0	0	0	0	2	2	3	1	1	1	NA	24.6273	25.0449	22.4112	23.8358	NA	25.9332	26.6138	23.4845	25.6302	NA	23.4008	23.8173	21.2367	22.518
reef flat	10	Stylophora	42	52	66	0			1	1	0			0	1	1	0			2	2	3	1			NA	24.6273	25.0449	22.4112	23.8358	NA	25.9332	26.6138	23.4845	25.6302	NA	23.4008	23.8173	21.2367	22.518
reef flat	10	Isopora			7	0					0					0	0					3	1			NA	24.6273	25.0449	22.4112	23.8358	NA	25.9332	26.6138	23.4845	25.6302	NA	23.4008	23.8173	21.2367	22.518
reef flat	11	Favidae	37	30	26	25	20	37	1	1	1	1	1	0	0	0	0	0	0	3	2	2	2	2	2	NA	24.6273	25.0449	22.4112	23.8358	NA	25.9332	26.6138	23.4845	25.6302	NA	23.4008	23.8173	21.2367	22.518
reef flat	11	Isopora	62	65	69	69	71	72	1	1	1	1	1	1	1	1	1	1	1	3	2	2	2	2	2	NA	24.6273	25.0449	22.4112	23.8358	NA	25.9332	26.6138	23.4845	25.6302	NA	23.4008	23.8173	21.2367	22.518
reef flat	11	Stylophora	7	0					0					0	0					3	2					NA	24.6273	25.0449	22.4112	23.8358	NA	25.9332	26.6138	23.4845	25.6302	NA	23.4008	23.8173	21.2367	22.518
reef flat	12	Isopora	20	45	62	86	100	97	1	1	1	1	1	0	1	1	1	1	1	2	2	2	1	1	1	NA	24.6273	25.0449	22.4112	23.8358	NA	25.9332	26.6138	23.4845	25.6302	NA	23.4008	23.8173	21.2367	22.518
reef flat	12	Isopora	14	24	34				1	1	1			0	0	0				2	2	2				NA	24.6273	25.0449	22.4112	23.8358	NA	25.9332	26.6138	23.4845	25.6302	NA	23.4008	23.8173	21.2367	22.518
reef flat	13	Isopora	32	40	46	51	53	48	1	1	1	1	1	0	1	1	1	1	1	1	1	1	1	1	1	NA	24.6273	25.0449	22.4112	23.8358	NA	25.9332	26.6138	23.4845	25.6302	NA	23.4008	23.8173	21.2367	22.518
reef flat	14	Poritidae	30	30	55	49	65	75	1	1	1	1	1	0	0	0	0	0	0	2	2	3	2	3	4	NA	24.6273	25.0449	22.4112	23.8358	NA	25.9332	26.6138	23.4845	25.6302	NA	23.4008	23.8173	21.2367	22.518
reef flat	14	Stylophora	46	71	97	109	116	126	1	1	1	1	1	0	1	1	1	1	1	2	2	3	2	3	4	NA	24.6273	25.0449	22.4112	23.8358	NA	25.9332	26.6138	23.4845	25.6302	NA	23.4008	23.8173	21.2367	22.518
reef flat	14	Poritidae			10	0	0	11			0	0	1			0	0	0	0			3	2	3	4	NA	24.6273	25.0449	22.4112	23.8358	NA	25.9332	26.6138	23.4845	25.6302	NA	23.4008	23.8173	21.2367	22.518
reef flat	14	Stylophora					7	14					1					0	0					3	4	NA	24.6273	25.0449	22.4112	23.8358	NA	25.9332	26.6138	23.4845	25.6302	NA	23.4008	23.8173	21.2367	22.518
reef flat	15	Favidae	45	43	44	45	48	0	1	1	1	1	0	0	0	0	0	0	0	2	2	2	2	2	1	NA	24.6273	25.0449	22.4112	23.8358	NA	25.9332	26.6138	23.4845	25.6302	NA	23.4008	23.8173	21.2367	22.518
reef flat	15	Isopora	30	44	51	56	52	53	1	1	1	1	1	0	1	1	1	1	1	2	2	2	2	2	1	NA	24.6273	25.0449	22.4112	23.8358	NA	25.9332	26.6138	23.4845	25.6302	NA	23.4008	23.8173	21.2367	22.518
reef flat	16	Stylophora	55	79	114	135	155	163	1	1	1	1	1	1	1	1	1	1	1	1	1	1	1	1	1	NA	24.6273	25.0449	22.4112	23.8358	NA	25.9332	26.6138	23.4845	25.6302	NA	23.4008	23.8173	21.2367	22.518
reef flat	17	Poritidae	36	54	54	69	80	55	1	1	1	1	1	0	0	0	0	1	0	2	3	2	3	3	3	NA	24.6273	25.0449	22.4112	23.8358	NA	25.9332	26.6138	23.4845	25.6302	NA	23.4008	23.8173	21.2367	22.518
reef flat	17	Favidae	30	40	39	36	28	29	1	1	1	1	1	0	0	0	0	0	0	2	3	2	3	3	3	NA	24.6273	25.0449	22.4112	23.8358	NA	25.9332	26.6138	23.4845	25.6302	NA	23.4008	23.8173	21.2367	22.518
reef flat	17	Stylophora		7	0					0					0	0					3	2				NA	24.6273	25.0449	22.4112	23.8358	NA	25.9332	26.6138	23.4845	25.6302	NA	23.4008	23.8173	21.2367	22.518
reef flat	17	Isopora				19	20	24										1	1				3	3	3	NA	24.6273	25.0449	22.4112	23.8358	NA	25.9332	26.6138	23.4845	25.6302	NA	23.4008	23.8173	21.2367	22.518
reef flat	18	Favidae	59	59	59	64	64	48	1	1	1	1	1	0	0	0	0	0	0	2	2	1	1	1	1	NA	24.6273	25.0449	22.4112	23.8358	NA	25.9332	26.6138	23.4845	25.6302	NA	23.4008	23.8173	21.2367	22.518
reef flat	18	Pocillopora	32	35	0				1	0				0	0	0				2	2	1				NA	24.6273	25.0449	22.4112	23.8358	NA	25.9332	26.6138	23.4845	25.6302	NA	23.4008	23.8173	21.2367	22.518
reef flat	19	Pocillopora	35	38	48	73	84	86	1	1	1	1	1	0	0	0	1	1	1	2	2	2	2	2	2	NA	24.6273	25.0449	22.4112	23.8358	NA	25.9332	26.6138	23.4845	25.6302	NA	23.4008	23.8173	21.2367	22.518
reef flat	19	Poritidae	49.5	51	60	52	64	52	1	1	1	1	1	0	0	0	0	0	0	2	2	2	2	2	2	NA	24.6273	25.0449	22.4112	23.8358	NA	25.9332	26.6138	23.4845	25.6302	NA	23.4008	23.8173	21.2367	22.518
reef flat	20	Pocillopora	24	45	52	75	84	91	1	1	1	1	1	0	0	0	1	1	1	2	4	4	2	2	2	NA	24.6273	25.0449	22.4112	23.8358	NA	25.9332	26.6138	23.4845	25.6302	NA	23.4008	23.8173	21.2367	22.518
reef flat	20	Favidae	18.5	22	23	30	31	25	1	1	1	1	1	0	0	0	0	0	0	2	4	4	2	2	2	NA	24.6273	25.0449	22.4112	23.8358	NA	25.9332	26.6138	23.4845	25.6302	NA	23.4008	23.8173	21.2367	22.518
reef flat	20	Isopora		4	20	0				1	0				0	0	0				4	4	2			NA	24.6273	25.0449	22.4112	23.8358	NA	25.9332	26.6138	23.4845	25.6302	NA	23.4008	23.8173	21.2367	22.518
reef flat	20	Poritidae		11	11	0				1	0				0	0	0				4	4	2			NA	24.6273	25.0449	22.4112	23.8358	NA	25.9332	26.6138	23.4845	25.6302	NA	23.4008	23.8173	21.2367	22.518
reef flat	21	Pocillopora	29	42	40	58	56	0	1	1	1	1	0	0	0	0	0	0	0	2	2	1	1	1	0	NA	24.6273	25.0449	22.4112	23.8358	NA	25.9332	26.6138	23.4845	25.6302	NA	23.4008	23.8173	21.2367	22.518
reef flat	21	Favidae	14	14	0				1	0				0	0	0				2	2	1				NA	24.6273	25.0449	22.4112	23.8358	NA	25.9332	26.6138	23.4845	25.6302	NA	23.4008	23.8173	21.2367	22.518
reef flat	22	Favidae	25	30	34	28	33	0	1	1	1	1	0	0	0	0	0	0	0	2	4	3	4	4	2	NA	24.6273	25.0449	22.4112	23.8358	NA	25.9332	26.6138	23.4845	25.6302	NA	23.4008	23.8173	21.2367	22.518
reef flat	22	Stylophora	3	8	16	0			1	1	0			0	0	0	0			2	4	3	4			NA	24.6273	25.0449	22.4112	23.8358	NA	25.9332	26.6138	23.4845	25.6302	NA	23.4008	23.8173	21.2367	22.518
reef flat	22	Stylophora		38	63	89	110	130		1	1	1	1		0	1	1	1	1		4	3	4	4	2	NA	24.6273	25.0449	22.4112	23.8358	NA	25.9332	26.6138	23.4845	25.6302	NA	23.4008	23.8173	21.2367	22.518
reef flat	22	Isopora		20	0					0					0	0					4	3				NA	24.6273	25.0449	22.4112	23.8358	NA	25.9332	26.6138	23.4845	25.6302	NA	23.4008	23.8173	21.2367	22.518
reef flat	22	Poritidae				31	55	26				1	1				0	0	0				4	4	2	NA	24.6273	25.0449	22.4112	23.8358	NA	25.9332	26.6138	23.4845	25.6302	NA	23.4008	23.8173	21.2367	22.518
reef flat	22	Isopora				4	6	0				1	0				0	0	0				4	4	2	NA	24.6273	25.0449	22.4112	23.8358	NA	25.9332	26.6138	23.4845	25.6302	NA	23.4008	23.8173	21.2367	22.518
reef flat	23	Favidae	34	34	37	28	26	0	1	1	1	1	0	0	0	0	0	0	0	3	2	1	1	1	1	NA	24.6273	25.0449	22.4112	23.8358	NA	25.9332	26.6138	23.4845	25.6302	NA	23.4008	23.8173	21.2367	22.518
reef flat	23	Isopora	28	12	0				1	0				0	0	0				3	2	1				NA	24.6273	25.0449	22.4112	23.8358	NA	25.9332	26.6138	23.4845	25.6302	NA	23.4008	23.8173	21.2367	22.518
reef flat	23	Isopora	19	0					0					0	0					3	2					NA	24.6273	25.0449	22.4112	23.8358	NA	25.9332	26.6138	23.4845	25.6302	NA	23.4008	23.8173	21.2367	22.518
reef flat	23	Isopora						17											0						1	NA	24.6273	25.0449	22.4112	23.8358	NA	25.9332	26.6138	23.4845	25.6302	NA	23.4008	23.8173	21.2367	22.518
reef flat	24	Favidae	10	10	20	15	20	20	1	1	1	1	1	0	0	0	0	0	0	2	2	1	1	1	1	NA	24.6273	25.0449	22.4112	23.8358	NA	25.9332	26.6138	23.4845	25.6302	NA	23.4008	23.8173	21.2367	22.518
reef flat	24	Pocillopora	36	45	0				1	0				0	0	0				2	2	1				NA	24.6273	25.0449	22.4112	23.8358	NA	25.9332	26.6138	23.4845	25.6302	NA	23.4008	23.8173	21.2367	22.518
reef flat	25	Stylophora	23	44	44	54	58	20	1	1	1	1	1	0	0	0	1	1	0	4	5	3	3	3	2	NA	24.6273	25.0449	22.4112	23.8358	NA	25.9332	26.6138	23.4845	25.6302	NA	23.4008	23.8173	21.2367	22.518
reef flat	25	Stylophora	30	31	40	37	38	0	1	1	1	1	0	0	0	0	0	0	0	4	5	3	3	3	2	NA	24.6273	25.0449	22.4112	23.8358	NA	25.9332	26.6138	23.4845	25.6302	NA	23.4008	23.8173	21.2367	22.518
reef flat	25	Pocillopora	23	26	0				1	0				0	0	0				4	4	3				NA	24.6273	25.0449	22.4112	23.8358	NA	25.9332	26.6138	23.4845	25.6302	NA	23.4008	23.8173	21.2367	22.518
reef flat	25	Pocillopora	23	33	0				1	0				0	0	0				4	4	3				NA	24.6273	25.0449	22.4112	23.8358	NA	25.9332	26.6138	23.4845	25.6302	NA	23.4008	23.8173	21.2367	22.518
reef flat	25	Favidae		13	14	61	63	41		1	1	1	1		0	0	0	0	0		5	3	3	3	2	NA	24.6273	25.0449	22.4112	23.8358	NA	25.9332	26.6138	23.4845	25.6302	NA	23.4008	23.8173	21.2367	22.518
reef flat	26	Poritidae	63	77	75	75	74	71	1	1	1	1	1	0	0	0	0	0	0	3	3	3	2	2	2	NA	24.6273	25.0449	22.4112	23.8358	NA	25.9332	26.6138	23.4845	25.6302	NA	23.4008	23.8173	21.2367	22.518
reef flat	26	Poritidae	32	34	37	39	42	41	1	1	1	1	1	0	0	0	0	0	0	3	3	3	2	2	2	NA	24.6273	25.0449	22.4112	23.8358	NA	25.9332	26.6138	23.4845	25.6302	NA	23.4008	23.8173	21.2367	22.518
reef flat	26	Favidae	35	39	39	0			1	1	0			0	0	0	0			3	3	3	2			NA	24.6273	25.0449	22.4112	23.8358	NA	25.9332	26.6138	23.4845	25.6302	NA	23.4008	23.8173	21.2367	22.518
reef flat	27	Pocillopora	36	47	0				1	0				0	0	0				1	2	1				NA	24.6273	25.0449	22.4112	23.8358	NA	25.9332	26.6138	23.4845	25.6302	NA	23.4008	23.8173	21.2367	22.518
reef flat	27	Favidae		26	25	37	37	0		1	1	1	0		0	0	0	0	0		2	1	1	1	0	NA	24.6273	25.0449	22.4112	23.8358	NA	25.9332	26.6138	23.4845	25.6302	NA	23.4008	23.8173	21.2367	22.518
reef flat	28	Favidae	23	50	48	54	55	53	1	1	1	1	1	0	0	0	0	0	0	3	3	3	3	3	3	NA	24.6273	25.0449	22.4112	23.8358	NA	25.9332	26.6138	23.4845	25.6302	NA	23.4008	23.8173	21.2367	22.518
reef flat	28	Isopora	48	59	69	83	85	85	1	1	1	1	1	1	1	1	1	1	1	3	3	3	3	3	3	NA	24.6273	25.0449	22.4112	23.8358	NA	25.9332	26.6138	23.4845	25.6302	NA	23.4008	23.8173	21.2367	22.518
reef flat	28	Poritidae	28	36	35	38	36	35	1	1	1	1	1	0	0	0	0	0	0	3	3	3	3	3	3	NA	24.6273	25.0449	22.4112	23.8358	NA	25.9332	26.6138	23.4845	25.6302	NA	23.4008	23.8173	21.2367	22.518
reef flat	30	Isopora	26	36	50	72	80	86	1	1	1	1	1	0	0	1	1	1	1	2	2	1	1	1	1	NA	24.6273	25.0449	22.4112	23.8358	NA	25.9332	26.6138	23.4845	25.6302	NA	23.4008	23.8173	21.2367	22.518
reef flat	30	Poritidae	13	11	0				1	0				0	0	0				2	2	1				NA	24.6273	25.0449	22.4112	23.8358	NA	25.9332	26.6138	23.4845	25.6302	NA	23.4008	23.8173	21.2367	22.518
reef flat	31	Stylophora	35	55	79	87	98	101	1	1	1	1	1	0	0	1	1	1	1	1	1	1	1	1	1	NA	24.6273	25.0449	22.4112	23.8358	NA	25.9332	26.6138	23.4845	25.6302	NA	23.4008	23.8173	21.2367	22.518
reef flat	32	Isopora	27	24	0				1	0				0	0	0				2	1	1				NA	24.6273	25.0449	22.4112	23.8358	NA	25.9332	26.6138	23.4845	25.6302	NA	23.4008	23.8173	21.2367	22.518
reef flat	32	Isopora	17	0					0					0	0					2	1					NA	24.6273	25.0449	22.4112	23.8358	NA	25.9332	26.6138	23.4845	25.6302	NA	23.4008	23.8173	21.2367	22.518
reef flat	33	Pocillopora	52	0					0					0	0					1	0					NA	24.6273	25.0449	22.4112	23.8358	NA	25.9332	26.6138	23.4845	25.6302	NA	23.4008	23.8173	21.2367	22.518
reef flat	34	Pocillopora	57	84	103	129	133	150	1	1	1	1	1	0	1	1	1	1	1	1	1	1	1	1	1	NA	24.6273	25.0449	22.4112	23.8358	NA	25.9332	26.6138	23.4845	25.6302	NA	23.4008	23.8173	21.2367	22.518
reef flat	35	Isopora	45	64	72	85	94	97	1	1	1	1	1	1	1	1	1	1	1	3	2	2	2	2	2	NA	24.6273	25.0449	22.4112	23.8358	NA	25.9332	26.6138	23.4845	25.6302	NA	23.4008	23.8173	21.2367	22.518
reef flat	35	Pocillopora	65	81	106	138	153	164	1	1	1	1	1	0	1	1	1	1	1	3	2	2	2	2	2	NA	24.6273	25.0449	22.4112	23.8358	NA	25.9332	26.6138	23.4845	25.6302	NA	23.4008	23.8173	21.2367	22.518
reef flat	35	Pocillopora	12	0					0					0	0					3	2					NA	24.6273	25.0449	22.4112	23.8358	NA	25.9332	26.6138	23.4845	25.6302	NA	23.4008	23.8173	21.2367	22.518
reef flat	36	Isopora	46	69	81	105	113	113	1	1	1	1	1	1	1	1	1	1	1	2	2	2	2	2	2	NA	24.6273	25.0449	22.4112	23.8358	NA	25.9332	26.6138	23.4845	25.6302	NA	23.4008	23.8173	21.2367	22.518
reef flat	36	Poritidae	59	75	71	71	82	85	1	1	1	1	1	0	0	0	0	1	1	2	2	2	2	2	2	NA	24.6273	25.0449	22.4112	23.8358	NA	25.9332	26.6138	23.4845	25.6302	NA	23.4008	23.8173	21.2367	22.518
reef flat	37	Pocillopora	23	37	40	51	60	50	1	1	1	1	1	0	0	0	0	0	0	2	2	2	2	3	2	NA	24.6273	25.0449	22.4112	23.8358	NA	25.9332	26.6138	23.4845	25.6302	NA	23.4008	23.8173	21.2367	22.518
reef flat	37	Pocillopora	50	40	50	55	58	0	1	1	1	1	0	0	0	0	0	0	0	2	2	2	2	3	2	NA	24.6273	25.0449	22.4112	23.8358	NA	25.9332	26.6138	23.4845	25.6302	NA	23.4008	23.8173	21.2367	22.518
reef flat	37	Pocillopora					5	7					1					0	0					3	2	NA	24.6273	25.0449	22.4112	23.8358	NA	25.9332	26.6138	23.4845	25.6302	NA	23.4008	23.8173	21.2367	22.518
reef flat	38	Pocillopora	13	36	47	55	58	50	1	1	1	1	1	0	0	0	0	0	0	2	2	3	2	2	2	NA	24.6273	25.0449	22.4112	23.8358	NA	25.9332	26.6138	23.4845	25.6302	NA	23.4008	23.8173	21.2367	22.518
reef flat	38	Pocillopora	26	40	36	0			1	1	0			0	0	0	0			2	2	3	2			NA	24.6273	25.0449	22.4112	23.8358	NA	25.9332	26.6138	23.4845	25.6302	NA	23.4008	23.8173	21.2367	22.518
reef flat	38	Pocillopora			11	10	9	20			1	1	1			0	0	0	0			3	2	2	2	NA	24.6273	25.0449	22.4112	23.8358	NA	25.9332	26.6138	23.4845	25.6302	NA	23.4008	23.8173	21.2367	22.518
reef flat	39	Stylophora	54	68	94	107	114	116	1	1	1	1	1	0	0	1	1	1	1	1	1	1	1	1	1	NA	24.6273	25.0449	22.4112	23.8358	NA	25.9332	26.6138	23.4845	25.6302	NA	23.4008	23.8173	21.2367	22.518
reef flat	40	Isopora	13.5	17	18	12	13	16	1	1	1	1	1	0	0	0	0	0	0	1	2	2	1	1	1	NA	24.6273	25.0449	22.4112	23.8358	NA	25.9332	26.6138	23.4845	25.6302	NA	23.4008	23.8173	21.2367	22.518
reef flat	40	Isopora		21	23	0				1	0				0	0	0				2	2	1			NA	24.6273	25.0449	22.4112	23.8358	NA	25.9332	26.6138	23.4845	25.6302	NA	23.4008	23.8173	21.2367	22.518
reef flat	42	Favidae	16	21	23	22	22	21	1	1	1	1	1	0	0	0	0	0	0	2	2	1	1	1	1	NA	24.6273	25.0449	22.4112	23.8358	NA	25.9332	26.6138	23.4845	25.6302	NA	23.4008	23.8173	21.2367	22.518
reef flat	42	Pocillopora	12	25	0				1	0				0	0	0				2	2	1				NA	24.6273	25.0449	22.4112	23.8358	NA	25.9332	26.6138	23.4845	25.6302	NA	23.4008	23.8173	21.2367	22.518
reef flat	43	Favidae	30	34	40	44	0		1	1	1	0		0	0	0	0	0		2	2	2	1	1		NA	24.6273	25.0449	22.4112	23.8358	NA	25.9332	26.6138	23.4845	25.6302	NA	23.4008	23.8173	21.2367	22.518
reef flat	43	Isopora	17	24	32	0			1	1	0			0	0	0	0			2	2	2	1			NA	24.6273	25.0449	22.4112	23.8358	NA	25.9332	26.6138	23.4845	25.6302	NA	23.4008	23.8173	21.2367	22.518
reef flat	44	Isopora	41	54	46	50	56	43	1	1	1	1	1	1	1	1	1	1	1	1	1	1	2	1	1	NA	24.6273	25.0449	22.4112	23.8358	NA	25.9332	26.6138	23.4845	25.6302	NA	23.4008	23.8173	21.2367	22.518
reef flat	44	Poritidae				21	0					0					0	0					2	1		NA	24.6273	25.0449	22.4112	23.8358	NA	25.9332	26.6138	23.4845	25.6302	NA	23.4008	23.8173	21.2367	22.518
reef flat	45	Isopora	35	45	55	0			1	1	0			0	1	1	0			2	3	3	0			NA	24.6273	25.0449	22.4112	23.8358	NA	25.9332	26.6138	23.4845	25.6302	NA	23.4008	23.8173	21.2367	22.518
reef flat	45	Isopora	29	37	42	0			1	1	0			0	0	1	0			2	3	3	0			NA	24.6273	25.0449	22.4112	23.8358	NA	25.9332	26.6138	23.4845	25.6302	NA	23.4008	23.8173	21.2367	22.518
reef flat	45	Favidae		15	20	0				1	0				0	0	0				3	3	0			NA	24.6273	25.0449	22.4112	23.8358	NA	25.9332	26.6138	23.4845	25.6302	NA	23.4008	23.8173	21.2367	22.518
reef flat	46	Isopora	34	37	39	0			1	1	0			0	0	0	0			1	1	1	0			NA	24.6273	25.0449	22.4112	23.8358	NA	25.9332	26.6138	23.4845	25.6302	NA	23.4008	23.8173	21.2367	22.518
reef flat	47	Isopora	32	42	43	62	80	84	1	1	1	1	1	0	1	1	1	1	1	3	2	2	2	2	2	NA	24.6273	25.0449	22.4112	23.8358	NA	25.9332	26.6138	23.4845	25.6302	NA	23.4008	23.8173	21.2367	22.518
reef flat	47	Favidae	5	0					0					0	0					3	2					NA	24.6273	25.0449	22.4112	23.8358	NA	25.9332	26.6138	23.4845	25.6302	NA	23.4008	23.8173	21.2367	22.518
reef flat	47	Pocillopora	34	0					0					0	0					3	2					NA	24.6273	25.0449	22.4112	23.8358	NA	25.9332	26.6138	23.4845	25.6302	NA	23.4008	23.8173	21.2367	22.518
reef flat	47	Favidae		22	22	22	22	24		1	1	1	1		0	0	0	0	0		2	2	2	2	2	NA	24.6273	25.0449	22.4112	23.8358	NA	25.9332	26.6138	23.4845	25.6302	NA	23.4008	23.8173	21.2367	22.518
reef flat	49	Favidae	51	54	59	68	70	72	1	1	1	1	1	0	0	0	0	0	1	3	2	3	3	2	2	NA	24.6273	25.0449	22.4112	23.8358	NA	25.9332	26.6138	23.4845	25.6302	NA	23.4008	23.8173	21.2367	22.518
reef flat	49	Pocillopora	47	62	53	62	65	84	1	1	1	1	1	0	0	0	0	0	1	3	2	3	3	2	2	NA	24.6273	25.0449	22.4112	23.8358	NA	25.9332	26.6138	23.4845	25.6302	NA	23.4008	23.8173	21.2367	22.518
reef flat	49	Isopora	25	0					0					0	0					3	2					NA	24.6273	25.0449	22.4112	23.8358	NA	25.9332	26.6138	23.4845	25.6302	NA	23.4008	23.8173	21.2367	22.518
reef flat	49	Pocillopora			20	18	0				1	0				0	0	0				3	3	2		NA	24.6273	25.0449	22.4112	23.8358	NA	25.9332	26.6138	23.4845	25.6302	NA	23.4008	23.8173	21.2367	22.518
reef flat	50	Isopora	52	60	75	90	108	120	1	1	1	1	1	1	1	1	1	1	1	1	2	2	2	2	2	NA	24.6273	25.0449	22.4112	23.8358	NA	25.9332	26.6138	23.4845	25.6302	NA	23.4008	23.8173	21.2367	22.518
reef flat	50	Favidae		34	38	55	54	45		1	1	1	1		0	0	0	0	0		2	2	2	2	2	NA	24.6273	25.0449	22.4112	23.8358	NA	25.9332	26.6138	23.4845	25.6302	NA	23.4008	23.8173	21.2367	22.518
reef flat	52	Poritidae	6	24	26	15	17	17	1	1	1	1	1	0	0	0	0	0	0	2	2	2	3	2	1	NA	24.6273	25.0449	22.4112	23.8358	NA	25.9332	26.6138	23.4845	25.6302	NA	23.4008	23.8173	21.2367	22.518
reef flat	52	Isopora	36	47	52	47	47	0	1	1	1	1	0	0	1	1	1	1	0	2	2	2	3	2	1	NA	24.6273	25.0449	22.4112	23.8358	NA	25.9332	26.6138	23.4845	25.6302	NA	23.4008	23.8173	21.2367	22.518
reef flat	52	Isopora				14	0					0					0	0					3	2		NA	24.6273	25.0449	22.4112	23.8358	NA	25.9332	26.6138	23.4845	25.6302	NA	23.4008	23.8173	21.2367	22.518
reef flat	53	Isopora	49	49	56	0			1	1	0			1	1	1	0			1	1	1	1			NA	24.6273	25.0449	22.4112	23.8358	NA	25.9332	26.6138	23.4845	25.6302	NA	23.4008	23.8173	21.2367	22.518
reef flat	54	Stylophora	50	66	89	98	104	102	1	1	1	1	1	1	1	1	1	1	1	2	2	2	2	2	2	NA	24.6273	25.0449	22.4112	23.8358	NA	25.9332	26.6138	23.4845	25.6302	NA	23.4008	23.8173	21.2367	22.518
reef flat	54	Isopora	55	64	75	79	86	66	1	1	1	1	1	1	1	1	1	1	1	2	2	2	2	2	2	NA	24.6273	25.0449	22.4112	23.8358	NA	25.9332	26.6138	23.4845	25.6302	NA	23.4008	23.8173	21.2367	22.518
reef flat	55	Favidae	25	25	28	28	26	10	1	1	1	1	1	0	0	0	0	0	0	1	1	2	3	2	2	NA	24.6273	25.0449	22.4112	23.8358	NA	25.9332	26.6138	23.4845	25.6302	NA	23.4008	23.8173	21.2367	22.518
reef flat	55	Favidae			14	14	0				1	0				0	0	0				2	3	2		NA	24.6273	25.0449	22.4112	23.8358	NA	25.9332	26.6138	23.4845	25.6302	NA	23.4008	23.8173	21.2367	22.518
reef flat	55	Stylophora				4	0					0					0	0					3	2		NA	24.6273	25.0449	22.4112	23.8358	NA	25.9332	26.6138	23.4845	25.6302	NA	23.4008	23.8173	21.2367	22.518
reef flat	55	Isopora					10	15					1					0	0					2	2	NA	24.6273	25.0449	22.4112	23.8358	NA	25.9332	26.6138	23.4845	25.6302	NA	23.4008	23.8173	21.2367	22.518
reef flat	56	Poritidae	45	54	55	18	22	0	1	1	1	1	0	0	0	0	0	0	0	1	1	1	1	1	1	NA	24.6273	25.0449	22.4112	23.8358	NA	25.9332	26.6138	23.4845	25.6302	NA	23.4008	23.8173	21.2367	22.518
reef flat	57	Poritidae	28.5	33	40	44	30	29	1	1	1	1	1	0	0	0	0	0	0	2	2	2	2	1	1	NA	24.6273	25.0449	22.4112	23.8358	NA	25.9332	26.6138	23.4845	25.6302	NA	23.4008	23.8173	21.2367	22.518
reef flat	57	Poritidae	40	37	44	45	0		1	1	1	0		0	0	0	0	0	0	2	2	2	2	1		NA	24.6273	25.0449	22.4112	23.8358	NA	25.9332	26.6138	23.4845	25.6302	NA	23.4008	23.8173	21.2367	22.518
reef slope	61	Poritidae	42	43	49	54	49	45	1	1	1	1	1	0	0	0	0	0	0	5	7	5	5	5	5	NA	24.7361	24.8439	22.6135	23.6693	NA	25.249	25.3159	23.1308	24.2072	NA	23.9327	24.3251	21.7159	23.11
reef slope	61	Isopora	16	19	22	25	27	30	1	1	1	1	1	0	0	0	0	0	0	5	7	5	5	5	5	NA	24.7361	24.8439	22.6135	23.6693	NA	25.249	25.3159	23.1308	24.2072	NA	23.9327	24.3251	21.7159	23.11
reef slope	61	Poritidae	6	11	9	6	6	0	1	1	1	1	0	0	0	0	0	0	0	5	7	5	5	5	5	NA	24.7361	24.8439	22.6135	23.6693	NA	25.249	25.3159	23.1308	24.2072	NA	23.9327	24.3251	21.7159	23.11
reef slope	61	Pocillopora	4	7	0				1	0				0	0	0				5	7	5				NA	24.7361	24.8439	22.6135	23.6693	NA	25.249	25.3159	23.1308	24.2072	NA	23.9327	24.3251	21.7159	23.11
reef slope	61	Pocillopora	33	50					1					0	0					5	7					NA	24.7361	24.8439	22.6135	23.6693	NA	25.249	25.3159	23.1308	24.2072	NA	23.9327	24.3251	21.7159	23.11
reef slope	61	Isopora		24	29	40	41	47		1	1	1	1		0	0	1	1	1		7	5	5	5	5	NA	24.7361	24.8439	22.6135	23.6693	NA	25.249	25.3159	23.1308	24.2072	NA	23.9327	24.3251	21.7159	23.11
reef slope	61	Poritidae		17	20	0				1	0				0	0	0				7	5	5			NA	24.7361	24.8439	22.6135	23.6693	NA	25.249	25.3159	23.1308	24.2072	NA	23.9327	24.3251	21.7159	23.11
reef slope	61	Acropora spp				17	20	24				1	1				0	0	0				5	5	5	NA	24.7361	24.8439	22.6135	23.6693	NA	25.249	25.3159	23.1308	24.2072	NA	23.9327	24.3251	21.7159	23.11
reef slope	61	Seriatopora						7											0						5	NA	24.7361	24.8439	22.6135	23.6693	NA	25.249	25.3159	23.1308	24.2072	NA	23.9327	24.3251	21.7159	23.11
reef slope	63	Pocillopora	30	45	66	94	110	90	1	1	1	1	1	0	0	0	1	1	1	4	4	4	4	4	2	NA	24.7361	24.8439	22.6135	23.6693	NA	25.249	25.3159	23.1308	24.2072	NA	23.9327	24.3251	21.7159	23.11
reef slope	63	Isopora	13	20	28	42	43	47	1	1	1	1	1	0	0	0	1	1	1	4	4	4	4	4	2	NA	24.7361	24.8439	22.6135	23.6693	NA	25.249	25.3159	23.1308	24.2072	NA	23.9327	24.3251	21.7159	23.11
reef slope	63	Pocillopora	11	14	19	34	42	0	1	1	1	1	0	0	0	0	0	0	0	4	4	4	4	4	2	NA	24.7361	24.8439	22.6135	23.6693	NA	25.249	25.3159	23.1308	24.2072	NA	23.9327	24.3251	21.7159	23.11
reef slope	63	Acropora spp	24	32	0				1	0				0	0	0				4	4	4				NA	24.7361	24.8439	22.6135	23.6693	NA	25.249	25.3159	23.1308	24.2072	NA	23.9327	24.3251	21.7159	23.11
reef slope	63	Acropora spp			9	12	14	0			1	1	0			0	0	0	0			4	4	4	2	NA	24.7361	24.8439	22.6135	23.6693	NA	25.249	25.3159	23.1308	24.2072	NA	23.9327	24.3251	21.7159	23.11
reef slope	64	A. hyacinthus group	17.5	38	43	70	71	89	1	1	1	1	1	0	0	0	0	0	0	2	2	2	2	2	2	NA	24.7361	24.8439	22.6135	23.6693	NA	25.249	25.3159	23.1308	24.2072	NA	23.9327	24.3251	21.7159	23.11
reef slope	64	Acropora spp	15.5	35	0				1	0				0	0	0				2	2	2				NA	24.7361	24.8439	22.6135	23.6693	NA	25.249	25.3159	23.1308	24.2072	NA	23.9327	24.3251	21.7159	23.11
reef slope	64	Favidae			18	16	16	16			1	1	1			0	0	0	0			2	2	2	2	NA	24.7361	24.8439	22.6135	23.6693	NA	25.249	25.3159	23.1308	24.2072	NA	23.9327	24.3251	21.7159	23.11
reef slope	65	Pocillopora	16	20	26	20	19	19	1	1	1	1	1	0	0	0	0	0	0	3	2	2	1	1	2	NA	24.7361	24.8439	22.6135	23.6693	NA	25.249	25.3159	23.1308	24.2072	NA	23.9327	24.3251	21.7159	23.11
reef slope	65	Pocillopora	9	12	7	0			1	1	0			0	0	0	0			3	2	2	1			NA	24.7361	24.8439	22.6135	23.6693	NA	25.249	25.3159	23.1308	24.2072	NA	23.9327	24.3251	21.7159	23.11
reef slope	65	Acropora spp	44	0					0					0	0					3	2					NA	24.7361	24.8439	22.6135	23.6693	NA	25.249	25.3159	23.1308	24.2072	NA	23.9327	24.3251	21.7159	23.11
reef slope	65	Pocillopora						15											0						2	NA	24.7361	24.8439	22.6135	23.6693	NA	25.249	25.3159	23.1308	24.2072	NA	23.9327	24.3251	21.7159	23.11
reef slope	67	A. hyacinthus group	14	25	35	66	97	120	1	1	1	1	1	0	0	0	0	0	1	4	4	3	3	4	4	NA	24.7361	24.8439	22.6135	23.6693	NA	25.249	25.3159	23.1308	24.2072	NA	23.9327	24.3251	21.7159	23.11
reef slope	67	Pocillopora	16	24	40	48	58	70	1	1	1	1	1	0	0	0	0	0	1	4	4	3	3	4	4	NA	24.7361	24.8439	22.6135	23.6693	NA	25.249	25.3159	23.1308	24.2072	NA	23.9327	24.3251	21.7159	23.11
reef slope	67	Favidae	15	13	15	21	20	23	1	1	1	1	1	0	0	0	0	0	0	4	4	3	3	4	4	NA	24.7361	24.8439	22.6135	23.6693	NA	25.249	25.3159	23.1308	24.2072	NA	23.9327	24.3251	21.7159	23.11
reef slope	67	Acropora spp	31	13	0				1	0				0	0	0				4	4	3				NA	24.7361	24.8439	22.6135	23.6693	NA	25.249	25.3159	23.1308	24.2072	NA	23.9327	24.3251	21.7159	23.11
reef slope	67	A. hyacinthus group					12	22					1					0	0					4	4	NA	24.7361	24.8439	22.6135	23.6693	NA	25.249	25.3159	23.1308	24.2072	NA	23.9327	24.3251	21.7159	23.11
reef slope	68	Pocillopora	21	40	58	81	77	76	1	1	1	1	1	0	0	0	0	1	1	8	10	8	12	11	12	NA	24.7361	24.8439	22.6135	23.6693	NA	25.249	25.3159	23.1308	24.2072	NA	23.9327	24.3251	21.7159	23.11
reef slope	68	Seriatopora	12	37	72	87	89	129	1	1	1	1	1	0	0	0	1	1	1	8	10	8	12	11	12	NA	24.7361	24.8439	22.6135	23.6693	NA	25.249	25.3159	23.1308	24.2072	NA	23.9327	24.3251	21.7159	23.11
reef slope	68	A. humilis group	15	24	33	45	52	55	1	1	1	1	1	0	0	0	0	0	0	8	10	8	12	11	12	NA	24.7361	24.8439	22.6135	23.6693	NA	25.249	25.3159	23.1308	24.2072	NA	23.9327	24.3251	21.7159	23.11
reef slope	68	A. nasuta group	15	23	36	62	97	110	1	1	1	1	1	0	0	0	0	0	0	8	10	8	12	11	12	NA	24.7361	24.8439	22.6135	23.6693	NA	25.249	25.3159	23.1308	24.2072	NA	23.9327	24.3251	21.7159	23.11
reef slope	68	Favidae	16	25	34	35	42	44	1	1	1	1	1	0	0	0	0	0	0	8	10	8	12	11	12	NA	24.7361	24.8439	22.6135	23.6693	NA	25.249	25.3159	23.1308	24.2072	NA	23.9327	24.3251	21.7159	23.11
reef slope	68	Stylophora	8	30	0				1	0				0	0	0				8	10	8				NA	24.7361	24.8439	22.6135	23.6693	NA	25.249	25.3159	23.1308	24.2072	NA	23.9327	24.3251	21.7159	23.11
reef slope	68	Seriatopora	15	25	0				1	0				0	0	0				8	10	8				NA	24.7361	24.8439	22.6135	23.6693	NA	25.249	25.3159	23.1308	24.2072	NA	23.9327	24.3251	21.7159	23.11
reef slope	68	Acropora spp	7	16	0				1	0				0	0	0				8	10	8				NA	24.7361	24.8439	22.6135	23.6693	NA	25.249	25.3159	23.1308	24.2072	NA	23.9327	24.3251	21.7159	23.11
reef slope	68	A. humilis group		16	32	62	84	105		1	1	1	1		0	0	0	0	0		10	8	12	11	12	NA	24.7361	24.8439	22.6135	23.6693	NA	25.249	25.3159	23.1308	24.2072	NA	23.9327	24.3251	21.7159	23.11
reef slope	68	Seriatopora		27	15	0				1	0				0	0	0				10	8	12			NA	24.7361	24.8439	22.6135	23.6693	NA	25.249	25.3159	23.1308	24.2072	NA	23.9327	24.3251	21.7159	23.11
reef slope	68	Acropora spp			14	16	15	0			1	1	0			0	0	0	0			8	12	11	12	NA	24.7361	24.8439	22.6135	23.6693	NA	25.249	25.3159	23.1308	24.2072	NA	23.9327	24.3251	21.7159	23.11
reef slope	68	Acropora spp				12	22	30				1	1				0	0	0				12	11	12	NA	24.7361	24.8439	22.6135	23.6693	NA	25.249	25.3159	23.1308	24.2072	NA	23.9327	24.3251	21.7159	23.11
reef slope	68	A. hyacinthus group				49	53	69				1	1				0	0	0				12	11	12	NA	24.7361	24.8439	22.6135	23.6693	NA	25.249	25.3159	23.1308	24.2072	NA	23.9327	24.3251	21.7159	23.11
reef slope	68	Favidae				8	11	13				1	1				0	0	0				12	11	12	NA	24.7361	24.8439	22.6135	23.6693	NA	25.249	25.3159	23.1308	24.2072	NA	23.9327	24.3251	21.7159	23.11
reef slope	68	Favidae				5	4	4				1	1				0	0	0				12	11	12	NA	24.7361	24.8439	22.6135	23.6693	NA	25.249	25.3159	23.1308	24.2072	NA	23.9327	24.3251	21.7159	23.11
reef slope	68	Favidae				7	0					0					0	0					12	11		NA	24.7361	24.8439	22.6135	23.6693	NA	25.249	25.3159	23.1308	24.2072	NA	23.9327	24.3251	21.7159	23.11
reef slope	68	Seriatopora						23											0						12	NA	24.7361	24.8439	22.6135	23.6693	NA	25.249	25.3159	23.1308	24.2072	NA	23.9327	24.3251	21.7159	23.11
reef slope	68	Favidae						16											0						12	NA	24.7361	24.8439	22.6135	23.6693	NA	25.249	25.3159	23.1308	24.2072	NA	23.9327	24.3251	21.7159	23.11
reef slope	69	Seriatopora	27	45	96	153	160	170	1	1	1	1	1	0	0	1	1	1	1	5	4	4	3	3	3	NA	24.7361	24.8439	22.6135	23.6693	NA	25.249	25.3159	23.1308	24.2072	NA	23.9327	24.3251	21.7159	23.11
reef slope	69	Favidae	8	16	22	30	39	38	1	1	1	1	1	0	0	0	0	0	0	5	4	4	3	3	3	NA	24.7361	24.8439	22.6135	23.6693	NA	25.249	25.3159	23.1308	24.2072	NA	23.9327	24.3251	21.7159	23.11
reef slope	69	Acropora spp	19	30	0				1	0				0	0	0				5	4	4				NA	24.7361	24.8439	22.6135	23.6693	NA	25.249	25.3159	23.1308	24.2072	NA	23.9327	24.3251	21.7159	23.11
reef slope	69	Seriatopora	10	15	0				1	0				0	0	0				5	4	4				NA	24.7361	24.8439	22.6135	23.6693	NA	25.249	25.3159	23.1308	24.2072	NA	23.9327	24.3251	21.7159	23.11
reef slope	69	Acropora spp	11	0					0					0	0					5	4					NA	24.7361	24.8439	22.6135	23.6693	NA	25.249	25.3159	23.1308	24.2072	NA	23.9327	24.3251	21.7159	23.11
reef slope	69	Acropora spp			20	35	42	63			1	1	1			0	0	0	0			4	3	3	3	NA	24.7361	24.8439	22.6135	23.6693	NA	25.249	25.3159	23.1308	24.2072	NA	23.9327	24.3251	21.7159	23.11
reef slope	69	Acropora spp			15	0					0					0	0					4	3			NA	24.7361	24.8439	22.6135	23.6693	NA	25.249	25.3159	23.1308	24.2072	NA	23.9327	24.3251	21.7159	23.11
reef slope	70	Pocillopora	9	0					0					0	0					4	1					NA	24.7361	24.8439	22.6135	23.6693	NA	25.249	25.3159	23.1308	24.2072	NA	23.9327	24.3251	21.7159	23.11
reef slope	70	Acropora spp	11	0					0					0	0					4	1					NA	24.7361	24.8439	22.6135	23.6693	NA	25.249	25.3159	23.1308	24.2072	NA	23.9327	24.3251	21.7159	23.11
reef slope	70	Acropora spp	23	0					0					0	0					4	1					NA	24.7361	24.8439	22.6135	23.6693	NA	25.249	25.3159	23.1308	24.2072	NA	23.9327	24.3251	21.7159	23.11
reef slope	70	Stylophora	15	18	0				1	0				0	0	0				4	1	1				NA	24.7361	24.8439	22.6135	23.6693	NA	25.249	25.3159	23.1308	24.2072	NA	23.9327	24.3251	21.7159	23.11
reef slope	70	A. nasuta group			25	89	118	129			1	1	1			0	0	0	1			1	3	4	5	NA	24.7361	24.8439	22.6135	23.6693	NA	25.249	25.3159	23.1308	24.2072	NA	23.9327	24.3251	21.7159	23.11
reef slope	70	Pocillopora				1	2	4				1	1				0	0	0				3	4	5	NA	24.7361	24.8439	22.6135	23.6693	NA	25.249	25.3159	23.1308	24.2072	NA	23.9327	24.3251	21.7159	23.11
reef slope	70	Seriatopora				6	14	31				1	1				0	0	0				3	4	5	NA	24.7361	24.8439	22.6135	23.6693	NA	25.249	25.3159	23.1308	24.2072	NA	23.9327	24.3251	21.7159	23.11
reef slope	70	Pocillopora					3	13					1					0	0					4	5	NA	24.7361	24.8439	22.6135	23.6693	NA	25.249	25.3159	23.1308	24.2072	NA	23.9327	24.3251	21.7159	23.11
reef slope	70	Acropora spp						7											0						5	NA	24.7361	24.8439	22.6135	23.6693	NA	25.249	25.3159	23.1308	24.2072	NA	23.9327	24.3251	21.7159	23.11
reef slope	72	Pocillopora	17	20	8	4	6	11	1	1	1	1	1	0	0	0	0	0	0	7	5	8	9	5	4	NA	24.7361	24.8439	22.6135	23.6693	NA	25.249	25.3159	23.1308	24.2072	NA	23.9327	24.3251	21.7159	23.11
reef slope	72	Seriatopora	34	69	66	89	98	116	1	1	1	1	1	0	0	0	1	1	1	7	5	8	9	5	4	NA	24.7361	24.8439	22.6135	23.6693	NA	25.249	25.3159	23.1308	24.2072	NA	23.9327	24.3251	21.7159	23.11
reef slope	72	Favidae	9	16	22	28	27	0	1	1	1	1	0	0	0	0	0	0	0	7	5	8	9	5	4	NA	24.7361	24.8439	22.6135	23.6693	NA	25.249	25.3159	23.1308	24.2072	NA	23.9327	24.3251	21.7159	23.11
reef slope	72	Pocillopora	22	21	28	27	0		1	1	1	0		0	0	0	0	0		7	5	8	9	5		NA	24.7361	24.8439	22.6135	23.6693	NA	25.249	25.3159	23.1308	24.2072	NA	23.9327	24.3251	21.7159	23.11
reef slope	72	Acropora spp	18	17	24	20	0		1	1	1	0		0	0	0	0	0		7	5	8	9	5		NA	24.7361	24.8439	22.6135	23.6693	NA	25.249	25.3159	23.1308	24.2072	NA	23.9327	24.3251	21.7159	23.11
reef slope	72	Stylophora	41	0					0					0	0					7	5					NA	24.7361	24.8439	22.6135	23.6693	NA	25.249	25.3159	23.1308	24.2072	NA	23.9327	24.3251	21.7159	23.11
reef slope	72	Acropora spp	12	0					0					0	0					7	5					NA	24.7361	24.8439	22.6135	23.6693	NA	25.249	25.3159	23.1308	24.2072	NA	23.9327	24.3251	21.7159	23.11
reef slope	72	Seriatopora			72	55	41	37			1	1	1			0	0	0	0			8	9	5	4	NA	24.7361	24.8439	22.6135	23.6693	NA	25.249	25.3159	23.1308	24.2072	NA	23.9327	24.3251	21.7159	23.11
reef slope	72	Pocillopora			6	8	9	0			1	1	0			0	0	0	0			8	9	5	4	NA	24.7361	24.8439	22.6135	23.6693	NA	25.249	25.3159	23.1308	24.2072	NA	23.9327	24.3251	21.7159	23.11
reef slope	72	Pocillopora			4	4	0				1	0				0	0	0				8	9	5		NA	24.7361	24.8439	22.6135	23.6693	NA	25.249	25.3159	23.1308	24.2072	NA	23.9327	24.3251	21.7159	23.11
reef slope	72	Acropora spp				20	0					0					0	0					9	5		NA	24.7361	24.8439	22.6135	23.6693	NA	25.249	25.3159	23.1308	24.2072	NA	23.9327	24.3251	21.7159	23.11
reef slope	72	Poritidae						32											0						4	NA	24.7361	24.8439	22.6135	23.6693	NA	25.249	25.3159	23.1308	24.2072	NA	23.9327	24.3251	21.7159	23.11
reef slope	73	Pocillopora	16	30	39	52	61	99	1	1	1	1	1	0	0	0	0	0	1	6	6	8	9	10	9	NA	24.7361	24.8439	22.6135	23.6693	NA	25.249	25.3159	23.1308	24.2072	NA	23.9327	24.3251	21.7159	23.11
reef slope	73	A. humilis group	8	27	22	23	34	49	1	1	1	1	1	0	0	0	0	0	0	6	6	8	9	10	9	NA	24.7361	24.8439	22.6135	23.6693	NA	25.249	25.3159	23.1308	24.2072	NA	23.9327	24.3251	21.7159	23.11
reef slope	73	Pocillopora	4	9	12	21	25	29	1	1	1	1	1	0	0	0	0	0	0	6	6	8	9	10	9	NA	24.7361	24.8439	22.6135	23.6693	NA	25.249	25.3159	23.1308	24.2072	NA	23.9327	24.3251	21.7159	23.11
reef slope	73	A. hyacinthus group	19	32	47	59	68	89	1	1	1	1	1	0	0	0	0	0	0	6	6	8	9	10	9	NA	24.7361	24.8439	22.6135	23.6693	NA	25.249	25.3159	23.1308	24.2072	NA	23.9327	24.3251	21.7159	23.11
reef slope	73	Pocillopora	19	20	29	42	46	54	1	1	1	1	1	0	0	0	0	0	0	6	6	8	9	10	9	NA	24.7361	24.8439	22.6135	23.6693	NA	25.249	25.3159	23.1308	24.2072	NA	23.9327	24.3251	21.7159	23.11
reef slope	73	Pocillopora	8	22	0				1	0				0	0	0				6	6	8				NA	24.7361	24.8439	22.6135	23.6693	NA	25.249	25.3159	23.1308	24.2072	NA	23.9327	24.3251	21.7159	23.11
reef slope	73	Pocillopora			36	62	67	74			1	1	1			0	0	0	1			8	9	10	9	NA	24.7361	24.8439	22.6135	23.6693	NA	25.249	25.3159	23.1308	24.2072	NA	23.9327	24.3251	21.7159	23.11
reef slope	73	Acropora spp			9	15	13	8			1	1	1			0	0	0	0			8	9	10	9	NA	24.7361	24.8439	22.6135	23.6693	NA	25.249	25.3159	23.1308	24.2072	NA	23.9327	24.3251	21.7159	23.11
reef slope	73	Pocillopora			7	0					0					0	0					8	9			NA	24.7361	24.8439	22.6135	23.6693	NA	25.249	25.3159	23.1308	24.2072	NA	23.9327	24.3251	21.7159	23.11
reef slope	73	Pocillopora				2	0	3				0	1				0	0	0				9	10	9	NA	24.7361	24.8439	22.6135	23.6693	NA	25.249	25.3159	23.1308	24.2072	NA	23.9327	24.3251	21.7159	23.11
reef slope	73	Acropora spp				9	11	14				1	1				0	0	0				9	10	9	NA	24.7361	24.8439	22.6135	23.6693	NA	25.249	25.3159	23.1308	24.2072	NA	23.9327	24.3251	21.7159	23.11
reef slope	73	Favidae					11	0					0					0	0					10	9	NA	24.7361	24.8439	22.6135	23.6693	NA	25.249	25.3159	23.1308	24.2072	NA	23.9327	24.3251	21.7159	23.11
reef slope	73	Pocillopora					7	0					0					0	0					10	9	NA	24.7361	24.8439	22.6135	23.6693	NA	25.249	25.3159	23.1308	24.2072	NA	23.9327	24.3251	21.7159	23.11
reef slope	74	Seriatopora	18	40	54	69	86	113	1	1	1	1	1	0	0	0	0	1	1	8	9	9	9	10	11	NA	24.7361	24.8439	22.6135	23.6693	NA	25.249	25.3159	23.1308	24.2072	NA	23.9327	24.3251	21.7159	23.11
reef slope	74	A. hyacinthus group	17	26	42	51	73	96	1	1	1	1	1	0	0	0	0	0	0	8	9	9	9	10	11	NA	24.7361	24.8439	22.6135	23.6693	NA	25.249	25.3159	23.1308	24.2072	NA	23.9327	24.3251	21.7159	23.11
reef slope	74	A. hyacinthus group	19	14	32	58	73	78	1	1	1	1	1	0	0	0	0	0	0	8	9	9	9	10	11	NA	24.7361	24.8439	22.6135	23.6693	NA	25.249	25.3159	23.1308	24.2072	NA	23.9327	24.3251	21.7159	23.11
reef slope	74	Seriatopora	13	25	44	56	75	96	1	1	1	1	1	0	0	0	0	1	1	8	9	9	9	10	11	NA	24.7361	24.8439	22.6135	23.6693	NA	25.249	25.3159	23.1308	24.2072	NA	23.9327	24.3251	21.7159	23.11
reef slope	74	Acropora spp	13	23	32	0			1	1	0			0	0	0	0			8	9	9	9			NA	24.7361	24.8439	22.6135	23.6693	NA	25.249	25.3159	23.1308	24.2072	NA	23.9327	24.3251	21.7159	23.11
reef slope	74	Acropora spp	14	12	0				1	0				0	0	0				8	9	9				NA	24.7361	24.8439	22.6135	23.6693	NA	25.249	25.3159	23.1308	24.2072	NA	23.9327	24.3251	21.7159	23.11
reef slope	74	Seriatopora	30	14	0				1	0				0	0	0				8	9	9				NA	24.7361	24.8439	22.6135	23.6693	NA	25.249	25.3159	23.1308	24.2072	NA	23.9327	24.3251	21.7159	23.11
reef slope	74	Acropora spp	8	8	3	8	0		1	1	1	0		0	0	0	0	0		8	9	9	9	10		NA	24.7361	24.8439	22.6135	23.6693	NA	25.249	25.3159	23.1308	24.2072	NA	23.9327	24.3251	21.7159	23.11
reef slope	74	Acropora spp		12	16	16	21	26		1	1	1	1		0	0	0	0	0		9	9	9	10	11	NA	24.7361	24.8439	22.6135	23.6693	NA	25.249	25.3159	23.1308	24.2072	NA	23.9327	24.3251	21.7159	23.11
reef slope	74	Favidae			12	17	17	17			1	1	1			0	0	0	0			9	9	10	11	NA	24.7361	24.8439	22.6135	23.6693	NA	25.249	25.3159	23.1308	24.2072	NA	23.9327	24.3251	21.7159	23.11
reef slope	74	A. hyacinthus group			67	69	63	102			1	1	1			0	0	0	0			9	9	10	11	NA	24.7361	24.8439	22.6135	23.6693	NA	25.249	25.3159	23.1308	24.2072	NA	23.9327	24.3251	21.7159	23.11
reef slope	74	Pocillopora				4	4	10				1	1				0	0	0				9	10	11	NA	24.7361	24.8439	22.6135	23.6693	NA	25.249	25.3159	23.1308	24.2072	NA	23.9327	24.3251	21.7159	23.11
reef slope	74	Pocillopora					45	46					1					0	0					10	11	NA	24.7361	24.8439	22.6135	23.6693	NA	25.249	25.3159	23.1308	24.2072	NA	23.9327	24.3251	21.7159	23.11
reef slope	74	Seriatopora					143	151					1					1	1					10	11	NA	24.7361	24.8439	22.6135	23.6693	NA	25.249	25.3159	23.1308	24.2072	NA	23.9327	24.3251	21.7159	23.11
reef slope	74	Acropora spp						8											0						11	NA	24.7361	24.8439	22.6135	23.6693	NA	25.249	25.3159	23.1308	24.2072	NA	23.9327	24.3251	21.7159	23.11
reef slope	75	Seriatopora	22	41	61	82	88	111	1	1	1	1	1	0	0	0	1	1	1	4	7	8	9	9	7	NA	24.7361	24.8439	22.6135	23.6693	NA	25.249	25.3159	23.1308	24.2072	NA	23.9327	24.3251	21.7159	23.11
reef slope	75	Pocillopora	31	47	56	78	83	84	1	1	1	1	1	0	0	0	1	1	1	4	7	8	9	9	7	NA	24.7361	24.8439	22.6135	23.6693	NA	25.249	25.3159	23.1308	24.2072	NA	23.9327	24.3251	21.7159	23.11
reef slope	75	Pocillopora	14	19	24	26	30	38	1	1	1	1	1	0	0	0	0	0	0	4	7	8	9	9	7	NA	24.7361	24.8439	22.6135	23.6693	NA	25.249	25.3159	23.1308	24.2072	NA	23.9327	24.3251	21.7159	23.11
reef slope	75	Pocillopora	9	15	14	0			1	1	0			0	0	0	0			4	7	8	9			NA	24.7361	24.8439	22.6135	23.6693	NA	25.249	25.3159	23.1308	24.2072	NA	23.9327	24.3251	21.7159	23.11
reef slope	75	Favidae		7	8	13	17	23		1	1	1	1		0	0	0	0	0		7	8	9	9	7	NA	24.7361	24.8439	22.6135	23.6693	NA	25.249	25.3159	23.1308	24.2072	NA	23.9327	24.3251	21.7159	23.11
reef slope	75	Favidae		33	38	40	27	0		1	1	1	0		0	0	0	0	0		7	8	9	9	7	NA	24.7361	24.8439	22.6135	23.6693	NA	25.249	25.3159	23.1308	24.2072	NA	23.9327	24.3251	21.7159	23.11
reef slope	75	Favidae		17	22	25	20	0		1	1	1	0		0	0	0	0	0		7	8	9	9	7	NA	24.7361	24.8439	22.6135	23.6693	NA	25.249	25.3159	23.1308	24.2072	NA	23.9327	24.3251	21.7159	23.11
reef slope	75	Pocillopora			7	17	20	0			1	1	0			0	0	0	0			8	9	9	7	NA	24.7361	24.8439	22.6135	23.6693	NA	25.249	25.3159	23.1308	24.2072	NA	23.9327	24.3251	21.7159	23.11
reef slope	75	A. humilis group				31	54	41				1	1				0	0	0				9	9	7	NA	24.7361	24.8439	22.6135	23.6693	NA	25.249	25.3159	23.1308	24.2072	NA	23.9327	24.3251	21.7159	23.11
reef slope	75	Pocillopora				5	10	0				1	0				0	0	0				9	9	7	NA	24.7361	24.8439	22.6135	23.6693	NA	25.249	25.3159	23.1308	24.2072	NA	23.9327	24.3251	21.7159	23.11
reef slope	75	Favidae						7											0						7	NA	24.7361	24.8439	22.6135	23.6693	NA	25.249	25.3159	23.1308	24.2072	NA	23.9327	24.3251	21.7159	23.11
reef slope	75	Pocillopora						9											0						7	NA	24.7361	24.8439	22.6135	23.6693	NA	25.249	25.3159	23.1308	24.2072	NA	23.9327	24.3251	21.7159	23.11
reef slope	76	Pocillopora	8	18	20	40	44	95	1	1	1	1	1	0	0	0	0	0	1	3	5	9	10	10	8	NA	24.7361	24.8439	22.6135	23.6693	NA	25.249	25.3159	23.1308	24.2072	NA	23.9327	24.3251	21.7159	23.11
reef slope	76	Seriatopora	15	31	50	85	108	125	1	1	1	1	1	0	0	0	1	1	1	3	5	9	10	10	8	NA	24.7361	24.8439	22.6135	23.6693	NA	25.249	25.3159	23.1308	24.2072	NA	23.9327	24.3251	21.7159	23.11
reef slope	76	Pocillopora	8	10	15	15	0		1	1	1	0		0	0	0	0	0		3	5	9	10	10		NA	24.7361	24.8439	22.6135	23.6693	NA	25.249	25.3159	23.1308	24.2072	NA	23.9327	24.3251	21.7159	23.11
reef slope	76	Seriatopora		11	15	15	14	32		1	1	1	1		0	0	0	0	0		5	9	10	10	8	NA	24.7361	24.8439	22.6135	23.6693	NA	25.249	25.3159	23.1308	24.2072	NA	23.9327	24.3251	21.7159	23.11
reef slope	76	A. humilis group		12	21	34	39	36		1	1	1	1		0	0	0	0	0		5	9	10	10	8	NA	24.7361	24.8439	22.6135	23.6693	NA	25.249	25.3159	23.1308	24.2072	NA	23.9327	24.3251	21.7159	23.11
reef slope	76	Favidae			21	27	31	33								0	0	0	0			9	10	10	8	NA	24.7361	24.8439	22.6135	23.6693	NA	25.249	25.3159	23.1308	24.2072	NA	23.9327	24.3251	21.7159	23.11
reef slope	76	Stylophora			10	27	32	49								0	0	0	0			9	10	10	8	NA	24.7361	24.8439	22.6135	23.6693	NA	25.249	25.3159	23.1308	24.2072	NA	23.9327	24.3251	21.7159	23.11
reef slope	76	Favidae			14	20	16	22								0	0	0	0			9	10	10	8	NA	24.7361	24.8439	22.6135	23.6693	NA	25.249	25.3159	23.1308	24.2072	NA	23.9327	24.3251	21.7159	23.11
reef slope	76	Pocillopora			4	0										0	0					9	10			NA	24.7361	24.8439	22.6135	23.6693	NA	25.249	25.3159	23.1308	24.2072	NA	23.9327	24.3251	21.7159	23.11
reef slope	76	Acropora spp				15	22	16									0	0	0				10	10	8	NA	24.7361	24.8439	22.6135	23.6693	NA	25.249	25.3159	23.1308	24.2072	NA	23.9327	24.3251	21.7159	23.11
reef slope	76	Pocillopora				6	9	0									0	0	0				10	10	8	NA	24.7361	24.8439	22.6135	23.6693	NA	25.249	25.3159	23.1308	24.2072	NA	23.9327	24.3251	21.7159	23.11
reef slope	76	Pocillopora					2	0										0	0					10	8	NA	24.7361	24.8439	22.6135	23.6693	NA	25.249	25.3159	23.1308	24.2072	NA	23.9327	24.3251	21.7159	23.11
reef slope	78	Acropora spp	23	28	39	28	40	38	1	1	1	1	1	0	0	0	0	0	0	4	3	4	5	5	5	NA	24.7361	24.8439	22.6135	23.6693	NA	25.249	25.3159	23.1308	24.2072	NA	23.9327	24.3251	21.7159	23.11
reef slope	78	A. hyacinthus group	47	90	101	126	150	189	1	1	1	1	1	0	0	0	1	1	1	4	3	4	5	5	5	NA	24.7361	24.8439	22.6135	23.6693	NA	25.249	25.3159	23.1308	24.2072	NA	23.9327	24.3251	21.7159	23.11
reef slope	78	Seriatopora	14	0					0					0	0					4	3					NA	24.7361	24.8439	22.6135	23.6693	NA	25.249	25.3159	23.1308	24.2072	NA	23.9327	24.3251	21.7159	23.11
reef slope	78	Seriatopora	26	0					0					0	0					4	3					NA	24.7361	24.8439	22.6135	23.6693	NA	25.249	25.3159	23.1308	24.2072	NA	23.9327	24.3251	21.7159	23.11
reef slope	78	A. hyacinthus group		12	12	30	48	59		1	1	1	1		0	0	0	0	0		3	4	5	5	5	NA	24.7361	24.8439	22.6135	23.6693	NA	25.249	25.3159	23.1308	24.2072	NA	23.9327	24.3251	21.7159	23.11
reef slope	78	Acropora spp			19	33	29	28			1	1	1			0	0	0	0			4	5	5	5	NA	24.7361	24.8439	22.6135	23.6693	NA	25.249	25.3159	23.1308	24.2072	NA	23.9327	24.3251	21.7159	23.11
reef slope	78	Acropora spp				14	15	18				1	1				0	0	0			4	5	5	5	NA	24.7361	24.8439	22.6135	23.6693	NA	25.249	25.3159	23.1308	24.2072	NA	23.9327	24.3251	21.7159	23.11
reef slope	79	Pocillopora	15	24	32	21	25	34	1	1	1	1	1	0	0	0	0	0	0	6	5	7	10	10	9	NA	24.7361	24.8439	22.6135	23.6693	NA	25.249	25.3159	23.1308	24.2072	NA	23.9327	24.3251	21.7159	23.11
reef slope	79	A. hyacinthus group	32	57	60	63	75	110	1	1	1	1	1	0	0	0	0	0	0	6	5	7	10	10	9	NA	24.7361	24.8439	22.6135	23.6693	NA	25.249	25.3159	23.1308	24.2072	NA	23.9327	24.3251	21.7159	23.11
reef slope	79	Pocillopora	22	42	44	65	71	78	1	1	1	1	1	0	0	0	0	1	1	6	5	7	10	10	9	NA	24.7361	24.8439	22.6135	23.6693	NA	25.249	25.3159	23.1308	24.2072	NA	23.9327	24.3251	21.7159	23.11
reef slope	79	Pocillopora	15	20	24	22	20	0	1	1	1	1	0	0	0	0	0	0	0	6	5	7	10	10	9	NA	24.7361	24.8439	22.6135	23.6693	NA	25.249	25.3159	23.1308	24.2072	NA	23.9327	24.3251	21.7159	23.11
reef slope	79	Stylophora	17	0					0					0	0					6	5					NA	24.7361	24.8439	22.6135	23.6693	NA	25.249	25.3159	23.1308	24.2072	NA	23.9327	24.3251	21.7159	23.11
reef slope	79	Stylophora	34	0					0					0	0					6	5					NA	24.7361	24.8439	22.6135	23.6693	NA	25.249	25.3159	23.1308	24.2072	NA	23.9327	24.3251	21.7159	23.11
reef slope	79	Seriatopora		42	33	45	59	71		1	1	1	1		0	0	0	0	0		5	7	10	10	9	NA	24.7361	24.8439	22.6135	23.6693	NA	25.249	25.3159	23.1308	24.2072	NA	23.9327	24.3251	21.7159	23.11
reef slope	79	Stylophora			15	25	28	34			1	1	1			0	0	0	0			7	10	10	9	NA	24.7361	24.8439	22.6135	23.6693	NA	25.249	25.3159	23.1308	24.2072	NA	23.9327	24.3251	21.7159	23.11
reef slope	79	Pocillopora			6	27	31	19			1	1	1			0	0	0	0			7	10	10	9	NA	24.7361	24.8439	22.6135	23.6693	NA	25.249	25.3159	23.1308	24.2072	NA	23.9327	24.3251	21.7159	23.11
reef slope	79	A. nasuta group				22	25	36				1	1				0	0	0				10	10	9	NA	24.7361	24.8439	22.6135	23.6693	NA	25.249	25.3159	23.1308	24.2072	NA	23.9327	24.3251	21.7159	23.11
reef slope	79	A. hyacinthus group				10	10	20				1	1				0	0	0				10	10	9	NA	24.7361	24.8439	22.6135	23.6693	NA	25.249	25.3159	23.1308	24.2072	NA	23.9327	24.3251	21.7159	23.11
reef slope	79	Poritidae				10	17	25				1	1				0	0	0				10	10	9	NA	24.7361	24.8439	22.6135	23.6693	NA	25.249	25.3159	23.1308	24.2072	NA	23.9327	24.3251	21.7159	23.11
reef slope	80	Pocillopora	21	18	15	0			1	1	0			0	0	0	0			2	1	4	3			NA	24.7361	24.8439	22.6135	23.6693	NA	25.249	25.3159	23.1308	24.2072	NA	23.9327	24.3251	21.7159	23.11
reef slope	80	Pocillopora	14	0					0					0	0					2	1					NA	24.7361	24.8439	22.6135	23.6693	NA	25.249	25.3159	23.1308	24.2072	NA	23.9327	24.3251	21.7159	23.11
reef slope	80	A. humilis group			11	18	17	27			1	1	1			0	0	0	0			4	3	3	5	NA	24.7361	24.8439	22.6135	23.6693	NA	25.249	25.3159	23.1308	24.2072	NA	23.9327	24.3251	21.7159	23.11
reef slope	80	Acropora spp			11	23	27	36			1	1	1			0	0	0	0			4	3	3	5	NA	24.7361	24.8439	22.6135	23.6693	NA	25.249	25.3159	23.1308	24.2072	NA	23.9327	24.3251	21.7159	23.11
reef slope	80	Acropora spp			5	19	20	14			1	1	1			0	0	0	0			4	3	3	5	NA	24.7361	24.8439	22.6135	23.6693	NA	25.249	25.3159	23.1308	24.2072	NA	23.9327	24.3251	21.7159	23.11
reef slope	80	Poritidae						4											0						5	NA	24.7361	24.8439	22.6135	23.6693	NA	25.249	25.3159	23.1308	24.2072	NA	23.9327	24.3251	21.7159	23.11
reef slope	80	Pocillopora						11											0						5	NA	24.7361	24.8439	22.6135	23.6693	NA	25.249	25.3159	23.1308	24.2072	NA	23.9327	24.3251	21.7159	23.11
reef slope	81	Stylophora	30	48	70	105	165	144	1	1	1	1	1	0	0	1	1	1	1	7	8	13	13	13	14	NA	24.7361	24.8439	22.6135	23.6693	NA	25.249	25.3159	23.1308	24.2072	NA	23.9327	24.3251	21.7159	23.11
reef slope	81	Acropora spp	12	4	8	13	17	19	1	1	1	1	1	0	0	0	0	0	0	7	8	13	13	13	14	NA	24.7361	24.8439	22.6135	23.6693	NA	25.249	25.3159	23.1308	24.2072	NA	23.9327	24.3251	21.7159	23.11
reef slope	81	A. humilis group	12	25	36	45	52	73	1	1	1	1	1	0	0	0	0	0	0	7	8	13	13	13	14	NA	24.7361	24.8439	22.6135	23.6693	NA	25.249	25.3159	23.1308	24.2072	NA	23.9327	24.3251	21.7159	23.11
reef slope	81	Pocillopora	17	20	25	37	45	38	1	1	1	1	1	0	0	0	0	0	0	7	8	13	13	13	14	NA	24.7361	24.8439	22.6135	23.6693	NA	25.249	25.3159	23.1308	24.2072	NA	23.9327	24.3251	21.7159	23.11
reef slope	81	A. nasuta group	31	45	55	75	78	76	1	1	1	1	1	0	0	0	0	0	0	7	8	13	13	13	14	NA	24.7361	24.8439	22.6135	23.6693	NA	25.249	25.3159	23.1308	24.2072	NA	23.9327	24.3251	21.7159	23.11
reef slope	81	Seriatopora	30	48	40	63	75	109	1	1	1	1	1	0	0	0	0	0	1	7	8	13	13	13	14	NA	24.7361	24.8439	22.6135	23.6693	NA	25.249	25.3159	23.1308	24.2072	NA	23.9327	24.3251	21.7159	23.11
reef slope	81	Pocillopora	22	18	22	18	18	0	1	1	1	1	0	0	0	0	0	0	0	7	8	13	13	13	14	NA	24.7361	24.8439	22.6135	23.6693	NA	25.249	25.3159	23.1308	24.2072	NA	23.9327	24.3251	21.7159	23.11
reef slope	81	A. hyacinthus group		3	17	44	52	73		1	1	1	1		0	0	0	0	0		8	13	13	13	14	NA	24.7361	24.8439	22.6135	23.6693	NA	25.249	25.3159	23.1308	24.2072	NA	23.9327	24.3251	21.7159	23.11
reef slope	81	Seriatopora			35	52	66	90			1	1	1			0	0	0	1			13	13	13	14	NA	24.7361	24.8439	22.6135	23.6693	NA	25.249	25.3159	23.1308	24.2072	NA	23.9327	24.3251	21.7159	23.11
reef slope	81	A. nasuta group			30	46	44	48			1	1	1			0	0	0	0			13	13	13	14	NA	24.7361	24.8439	22.6135	23.6693	NA	25.249	25.3159	23.1308	24.2072	NA	23.9327	24.3251	21.7159	23.11
reef slope	81	Favidae			11	23	25	37			1	1	1			0	0	0	0			13	13	13	14	NA	24.7361	24.8439	22.6135	23.6693	NA	25.249	25.3159	23.1308	24.2072	NA	23.9327	24.3251	21.7159	23.11
reef slope	81	Pocillopora			15	14	0				1	0				0	0	0				13	13	13		NA	24.7361	24.8439	22.6135	23.6693	NA	25.249	25.3159	23.1308	24.2072	NA	23.9327	24.3251	21.7159	23.11
reef slope	81	Pocillopora			8	0					0					0	0					13	13			NA	24.7361	24.8439	22.6135	23.6693	NA	25.249	25.3159	23.1308	24.2072	NA	23.9327	24.3251	21.7159	23.11
reef slope	81	Favidae				21	27	31				1	1				0	0	0				13	13	14	NA	24.7361	24.8439	22.6135	23.6693	NA	25.249	25.3159	23.1308	24.2072	NA	23.9327	24.3251	21.7159	23.11
reef slope	81	Stylophora					6	16					1					0	0					13	14	NA	24.7361	24.8439	22.6135	23.6693	NA	25.249	25.3159	23.1308	24.2072	NA	23.9327	24.3251	21.7159	23.11
reef slope	81	Acropora spp						28											0						14	NA	24.7361	24.8439	22.6135	23.6693	NA	25.249	25.3159	23.1308	24.2072	NA	23.9327	24.3251	21.7159	23.11
reef slope	81	Favidae						19											0						14	NA	24.7361	24.8439	22.6135	23.6693	NA	25.249	25.3159	23.1308	24.2072	NA	23.9327	24.3251	21.7159	23.11
reef slope	82	A. humilis group	53	63	57	57	70	86	1	1	1	1	1	0	0	0	0	0	0	10	10	12	9	9	7	NA	24.7361	24.8439	22.6135	23.6693	NA	25.249	25.3159	23.1308	24.2072	NA	23.9327	24.3251	21.7159	23.11
reef slope	82	Pocillopora	31	39	47	58	63	83	1	1	1	1	1	0	0	0	0	0	1	10	10	12	9	9	7	NA	24.7361	24.8439	22.6135	23.6693	NA	25.249	25.3159	23.1308	24.2072	NA	23.9327	24.3251	21.7159	23.11
reef slope	82	Pocillopora	35	45	24	60	70	78	1	1	1	1	1	0	0	0	0	1	1	10	10	12	9	9	7	NA	24.7361	24.8439	22.6135	23.6693	NA	25.249	25.3159	23.1308	24.2072	NA	23.9327	24.3251	21.7159	23.11
reef slope	82	Pocillopora	23	29	36	40	43	36	1	1	1	1	1	0	0	0	0	0	0	10	10	12	9	9	7	NA	24.7361	24.8439	22.6135	23.6693	NA	25.249	25.3159	23.1308	24.2072	NA	23.9327	24.3251	21.7159	23.11
reef slope	82	Isopora	9	15	12	23	33	41	1	1	1	1	1	0	0	0	0	0	0	10	10	12	9	9	7	NA	24.7361	24.8439	22.6135	23.6693	NA	25.249	25.3159	23.1308	24.2072	NA	23.9327	24.3251	21.7159	23.11
reef slope	82	Favidae	15	40	53	68	76	76	1	1	1	1	1	0	0	0	0	1	1	10	10	12	9	9	7	NA	24.7361	24.8439	22.6135	23.6693	NA	25.249	25.3159	23.1308	24.2072	NA	23.9327	24.3251	21.7159	23.11
reef slope	82	Pocillopora	33	53	66	60	65	0	1	1	1	1	0	0	0	0	0	0	0	10	10	12	9	9	7	NA	24.7361	24.8439	22.6135	23.6693	NA	25.249	25.3159	23.1308	24.2072	NA	23.9327	24.3251	21.7159	23.11
reef slope	82	Pocillopora	42	70	74	70	28	0	1	1	1	1	0	0	1	1	1	0	0	10	10	12	9	9	7	NA	24.7361	24.8439	22.6135	23.6693	NA	25.249	25.3159	23.1308	24.2072	NA	23.9327	24.3251	21.7159	23.11
reef slope	82	Acropora spp	25	36	44	0			1	1	0			0	0	0	0			10	10	12	9			NA	24.7361	24.8439	22.6135	23.6693	NA	25.249	25.3159	23.1308	24.2072	NA	23.9327	24.3251	21.7159	23.11
reef slope	82	Acropora spp	17	41	46				1	1				0	0	0				10	10	12				NA	24.7361	24.8439	22.6135	23.6693	NA	25.249	25.3159	23.1308	24.2072	NA	23.9327	24.3251	21.7159	23.11
reef slope	82	Pocillopora			5	0					0					0	0					12	9			NA	24.7361	24.8439	22.6135	23.6693	NA	25.249	25.3159	23.1308	24.2072	NA	23.9327	24.3251	21.7159	23.11
reef slope	82	Acropora spp			34	0					0					0	0					12	9			NA	24.7361	24.8439	22.6135	23.6693	NA	25.249	25.3159	23.1308	24.2072	NA	23.9327	24.3251	21.7159	23.11
reef slope	82	Favidae				35	40	47				1	1				0	0	0				9	9	7	NA	24.7361	24.8439	22.6135	23.6693	NA	25.249	25.3159	23.1308	24.2072	NA	23.9327	24.3251	21.7159	23.11
reef slope	83	A. humilis group	30	35	43	54	59	56	1	1	1	1	1	0	0	0	0	0	0	14	15	16	15	15	15	NA	24.7361	24.8439	22.6135	23.6693	NA	25.249	25.3159	23.1308	24.2072	NA	23.9327	24.3251	21.7159	23.11
reef slope	83	Stylophora	6	8	8	17	20	25	1	1	1	1	1	0	0	0	0	0	0	14	15	16	15	15	15	NA	24.7361	24.8439	22.6135	23.6693	NA	25.249	25.3159	23.1308	24.2072	NA	23.9327	24.3251	21.7159	23.11
reef slope	83	A. hyacinthus group	15	19	25	40	42	45	1	1	1	1	1	0	0	0	0	0	0	14	15	16	15	15	15	NA	24.7361	24.8439	22.6135	23.6693	NA	25.249	25.3159	23.1308	24.2072	NA	23.9327	24.3251	21.7159	23.11
reef slope	83	Poritidae	16	26	38	57	60	67	1	1	1	1	1	0	0	0	0	0	0	14	15	16	15	15	15	NA	24.7361	24.8439	22.6135	23.6693	NA	25.249	25.3159	23.1308	24.2072	NA	23.9327	24.3251	21.7159	23.11
reef slope	83	A. hyacinthus group	45	63	82	125	148	170	1	1	1	1	1	0	0	0	1	1	1	14	15	16	15	15	15	NA	24.7361	24.8439	22.6135	23.6693	NA	25.249	25.3159	23.1308	24.2072	NA	23.9327	24.3251	21.7159	23.11
reef slope	83	Seriatopora	15	16	25	43	56	36	1	1	1	1	1	0	0	0	0	0	0	14	15	16	15	15	15	NA	24.7361	24.8439	22.6135	23.6693	NA	25.249	25.3159	23.1308	24.2072	NA	23.9327	24.3251	21.7159	23.11
reef slope	83	A. humilis group	15	28	36	45	40	65	1	1	1	1	1	0	0	0	0	0	0	14	15	16	15	15	15	NA	24.7361	24.8439	22.6135	23.6693	NA	25.249	25.3159	23.1308	24.2072	NA	23.9327	24.3251	21.7159	23.11
reef slope	83	A. humilis group	42	52	72	82	90	117	1	1	1	1	1	0	0	0	0	0	0	14	15	16	15	15	15	NA	24.7361	24.8439	22.6135	23.6693	NA	25.249	25.3159	23.1308	24.2072	NA	23.9327	24.3251	21.7159	23.11
reef slope	83	A. humilis group	52	65	74	89	107	118	1	1	1	1	1	0	0	0	0	0	0	14	15	16	15	15	15	NA	24.7361	24.8439	22.6135	23.6693	NA	25.249	25.3159	23.1308	24.2072	NA	23.9327	24.3251	21.7159	23.11
reef slope	83	Seriatopora	37	59	65	80	95	149	1	1	1	1	1	0	0	0	1	1	1	14	15	16	15	15	15	NA	24.7361	24.8439	22.6135	23.6693	NA	25.249	25.3159	23.1308	24.2072	NA	23.9327	24.3251	21.7159	23.11
reef slope	83	A. nasuta group	39	57	80	98	118	143	1	1	1	1	1	0	0	0	0	0	1	14	15	16	15	15	15	NA	24.7361	24.8439	22.6135	23.6693	NA	25.249	25.3159	23.1308	24.2072	NA	23.9327	24.3251	21.7159	23.11
reef slope	83	Acropora spp	13	17	12	0			1	1	0			0	0	0	0			14	15	16	15			NA	24.7361	24.8439	22.6135	23.6693	NA	25.249	25.3159	23.1308	24.2072	NA	23.9327	24.3251	21.7159	23.11
reef slope	83	Stylophora	3	12	19	0			1	1	0			0	0	0	0			14	15	16	15			NA	24.7361	24.8439	22.6135	23.6693	NA	25.249	25.3159	23.1308	24.2072	NA	23.9327	24.3251	21.7159	23.11
reef slope	83	Pocillopora	50	62	17	0			1	1	0			0	0	0	0			14	15	16	15			NA	24.7361	24.8439	22.6135	23.6693	NA	25.249	25.3159	23.1308	24.2072	NA	23.9327	24.3251	21.7159	23.11
reef slope	83	Acropora spp		12	29	30	34	65		1	1	1	1		0	0	0	0	0		15	16	15	15	15	NA	24.7361	24.8439	22.6135	23.6693	NA	25.249	25.3159	23.1308	24.2072	NA	23.9327	24.3251	21.7159	23.11
reef slope	83	Stylophora			8	3	0				1	0				0	0	0				16	15	15		NA	24.7361	24.8439	22.6135	23.6693	NA	25.249	25.3159	23.1308	24.2072	NA	23.9327	24.3251	21.7159	23.11
reef slope	83	Acropora spp				14	18	24				1	1				0	0	0				15	15	15	NA	24.7361	24.8439	22.6135	23.6693	NA	25.249	25.3159	23.1308	24.2072	NA	23.9327	24.3251	21.7159	23.11
reef slope	83	Stylophora				35	38	55				1	1				0	0	1				15	15	15	NA	24.7361	24.8439	22.6135	23.6693	NA	25.249	25.3159	23.1308	24.2072	NA	23.9327	24.3251	21.7159	23.11
reef slope	83	Pocillopora					20	40					1					0	0					15	15	NA	24.7361	24.8439	22.6135	23.6693	NA	25.249	25.3159	23.1308	24.2072	NA	23.9327	24.3251	21.7159	23.11
reef slope	84	Pocillopora	8	15	0				1	0				0	0	0				3	1	1				NA	24.7361	24.8439	22.6135	23.6693	NA	25.249	25.3159	23.1308	24.2072	NA	23.9327	24.3251	21.7159	23.11
reef slope	84	Acropora spp	32	0					0					0	0					3	1					NA	24.7361	24.8439	22.6135	23.6693	NA	25.249	25.3159	23.1308	24.2072	NA	23.9327	24.3251	21.7159	23.11
reef slope	84	Acropora spp	42	0					0					0	0					3	1					NA	24.7361	24.8439	22.6135	23.6693	NA	25.249	25.3159	23.1308	24.2072	NA	23.9327	24.3251	21.7159	23.11
reef slope	84	Acropora spp			8	0					0					0	0					1	0			NA	24.7361	24.8439	22.6135	23.6693	NA	25.249	25.3159	23.1308	24.2072	NA	23.9327	24.3251	21.7159	23.11
reef slope	84	Acropora spp						8											0						1	NA	24.7361	24.8439	22.6135	23.6693	NA	25.249	25.3159	23.1308	24.2072	NA	23.9327	24.3251	21.7159	23.11
reef slope	85	Pocillopora	16	24	37	57	58	62	1	1	1	1	1	0	0	0	0	0	0	8	7	7	9	7	5	NA	24.7361	24.8439	22.6135	23.6693	NA	25.249	25.3159	23.1308	24.2072	NA	23.9327	24.3251	21.7159	23.11
reef slope	85	A. humilis group	27	38	46	69	72	86	1	1	1	1	1	0	0	0	0	0	0	8	7	7	9	7	5	NA	24.7361	24.8439	22.6135	23.6693	NA	25.249	25.3159	23.1308	24.2072	NA	23.9327	24.3251	21.7159	23.11
reef slope	85	A. hyacinthus group	39	50	74	96	105	117	1	1	1	1	1	0	0	0	0	0	0	8	7	7	9	7	5	NA	24.7361	24.8439	22.6135	23.6693	NA	25.249	25.3159	23.1308	24.2072	NA	23.9327	24.3251	21.7159	23.11
reef slope	85	Poritidae	10	20	27	24	22	0	1	1	1	1	0	0	0	0	0	0	0	8	7	7	9	7	5	NA	24.7361	24.8439	22.6135	23.6693	NA	25.249	25.3159	23.1308	24.2072	NA	23.9327	24.3251	21.7159	23.11
reef slope	85	Acropora spp	22	28	21	0			1	1	0			0	0	0	0			8	7	7	9			NA	24.7361	24.8439	22.6135	23.6693	NA	25.249	25.3159	23.1308	24.2072	NA	23.9327	24.3251	21.7159	23.11
reef slope	85	Stylophora	25	36	21	0			1	1	0			0	0	0	0			8	7	7	9			NA	24.7361	24.8439	22.6135	23.6693	NA	25.249	25.3159	23.1308	24.2072	NA	23.9327	24.3251	21.7159	23.11
reef slope	85	Pocillopora	7	10	0				1	0				0	0	0				8	7	7				NA	24.7361	24.8439	22.6135	23.6693	NA	25.249	25.3159	23.1308	24.2072	NA	23.9327	24.3251	21.7159	23.11
reef slope	85	Pocillopora	5	0					0					0	0					8	7					NA	24.7361	24.8439	22.6135	23.6693	NA	25.249	25.3159	23.1308	24.2072	NA	23.9327	24.3251	21.7159	23.11
reef slope	85	Seriatopora			3	4	0				1	0				0	0	0				7	9	7		NA	24.7361	24.8439	22.6135	23.6693	NA	25.249	25.3159	23.1308	24.2072	NA	23.9327	24.3251	21.7159	23.11
reef slope	85	Seriatopora				13	16	29				1	1				0	0	0				9	7	5	NA	24.7361	24.8439	22.6135	23.6693	NA	25.249	25.3159	23.1308	24.2072	NA	23.9327	24.3251	21.7159	23.11
reef slope	85	Favidae				34	30	58				1	1				0	0	0				9	7	5	NA	24.7361	24.8439	22.6135	23.6693	NA	25.249	25.3159	23.1308	24.2072	NA	23.9327	24.3251	21.7159	23.11
reef slope	85	Seriatopora				99	98	0				1	0				0	0	0				9	7	5	NA	24.7361	24.8439	22.6135	23.6693	NA	25.249	25.3159	23.1308	24.2072	NA	23.9327	24.3251	21.7159	23.11
reef slope	85	Seriatopora				7	0					0					0	0					9	7		NA	24.7361	24.8439	22.6135	23.6693	NA	25.249	25.3159	23.1308	24.2072	NA	23.9327	24.3251	21.7159	23.11
reef slope	86	Stylophora	18	34	43	41	47	95	1	1	1	1	1	0	0	0	0	0	1	6	5	8	10	10	8	NA	24.7361	24.8439	22.6135	23.6693	NA	25.249	25.3159	23.1308	24.2072	NA	23.9327	24.3251	21.7159	23.11
reef slope	86	A. hyacinthus group	26	40	46	73	101	139	1	1	1	1	1	0	0	0	0	0	1	6	5	8	10	10	8	NA	24.7361	24.8439	22.6135	23.6693	NA	25.249	25.3159	23.1308	24.2072	NA	23.9327	24.3251	21.7159	23.11
reef slope	86	A. nasuta group	52	65	80	115	130	148	1	1	1	1	1	0	0	0	0	1	1	6	5	8	10	10	8	NA	24.7361	24.8439	22.6135	23.6693	NA	25.249	25.3159	23.1308	24.2072	NA	23.9327	24.3251	21.7159	23.11
reef slope	86	Seriatopora	35	67	94	130	154	181	1	1	1	1	1	0	0	1	1	1	1	6	5	8	10	10	8	NA	24.7361	24.8439	22.6135	23.6693	NA	25.249	25.3159	23.1308	24.2072	NA	23.9327	24.3251	21.7159	23.11
reef slope	86	Seriatopora	29	38	34	0			1	1	0			0	0	0	0			6	5	8	10			NA	24.7361	24.8439	22.6135	23.6693	NA	25.249	25.3159	23.1308	24.2072	NA	23.9327	24.3251	21.7159	23.11
reef slope	86	Seriatopora	12	0					0					0	0					6	5					NA	24.7361	24.8439	22.6135	23.6693	NA	25.249	25.3159	23.1308	24.2072	NA	23.9327	24.3251	21.7159	23.11
reef slope	86	A. nasuta group			14	38	45	61			1	1	1			0	0	0	0			8	10	10	8	NA	24.7361	24.8439	22.6135	23.6693	NA	25.249	25.3159	23.1308	24.2072	NA	23.9327	24.3251	21.7159	23.11
reef slope	86	A. hyacinthus group			12	37	51	71			1	1	1			0	0	0	0			8	10	10	8	NA	24.7361	24.8439	22.6135	23.6693	NA	25.249	25.3159	23.1308	24.2072	NA	23.9327	24.3251	21.7159	23.11
reef slope	86	Acropora spp			10	36	20	0			1	1	0			0	0	0				8	10	10	8	NA	24.7361	24.8439	22.6135	23.6693	NA	25.249	25.3159	23.1308	24.2072	NA	23.9327	24.3251	21.7159	23.11
reef slope	86	A. hyacinthus group				16	24					1					0	0					10	10		NA	24.7361	24.8439	22.6135	23.6693	NA	25.249	25.3159	23.1308	24.2072	NA	23.9327	24.3251	21.7159	23.11
reef slope	86	A. hyacinthus group				15	25	44				1	1				0	0	0				10	10	8	NA	24.7361	24.8439	22.6135	23.6693	NA	25.249	25.3159	23.1308	24.2072	NA	23.9327	24.3251	21.7159	23.11
reef slope	86	Acropora spp				8	6	11				1	1				0	0	0				10	10	8	NA	24.7361	24.8439	22.6135	23.6693	NA	25.249	25.3159	23.1308	24.2072	NA	23.9327	24.3251	21.7159	23.11
reef slope	87	Stylophora	33	44	25	65	75	58	1	1	1	1	1	0	0	0	0	0	0	8	7	11	8	9	10	NA	24.7361	24.8439	22.6135	23.6693	NA	25.249	25.3159	23.1308	24.2072	NA	23.9327	24.3251	21.7159	23.11
reef slope	87	A. humilis group	33	46	51	78	93	131	1	1	1	1	1	0	0	0	0	0	1	8	7	11	8	9	10	NA	24.7361	24.8439	22.6135	23.6693	NA	25.249	25.3159	23.1308	24.2072	NA	23.9327	24.3251	21.7159	23.11
reef slope	87	A. nasuta group	29	34	36	80	86	108	1	1	1	1	1	0	0	0	0	0	0	8	7	11	8	9	10	NA	24.7361	24.8439	22.6135	23.6693	NA	25.249	25.3159	23.1308	24.2072	NA	23.9327	24.3251	21.7159	23.11
reef slope	87	A. hyacinthus group	12	15	29	45	57	72	1	1	1	1	1	0	0	0	0	0	0	8	7	11	8	9	10	NA	24.7361	24.8439	22.6135	23.6693	NA	25.249	25.3159	23.1308	24.2072	NA	23.9327	24.3251	21.7159	23.11
reef slope	87	Seriatopora	8	26	50	60	71	119	1	1	1	1	1	0	0	0	0	0	1	8	7	11	8	9	10	NA	24.7361	24.8439	22.6135	23.6693	NA	25.249	25.3159	23.1308	24.2072	NA	23.9327	24.3251	21.7159	23.11
reef slope	87	A. humilis group	15	30	39				1	1				0	0	0				8	7	11				NA	24.7361	24.8439	22.6135	23.6693	NA	25.249	25.3159	23.1308	24.2072	NA	23.9327	24.3251	21.7159	23.11
reef slope	87	A. humilis group	21	38	40				1	1				0	0	0				8	7	11				NA	24.7361	24.8439	22.6135	23.6693	NA	25.249	25.3159	23.1308	24.2072	NA	23.9327	24.3251	21.7159	23.11
reef slope	87	A. humilis group			79	136	140	142			1	1	1			0	1	1	1			11	8	9	10	NA	24.7361	24.8439	22.6135	23.6693	NA	25.249	25.3159	23.1308	24.2072	NA	23.9327	24.3251	21.7159	23.11
reef slope	87	Seriatopora	8	0					0					0	0					8	7					NA	24.7361	24.8439	22.6135	23.6693	NA	25.249	25.3159	23.1308	24.2072	NA	23.9327	24.3251	21.7159	23.11
reef slope	87	Favidae			12	17	14	14			1	1	1			0	0	0	0			11	8	9	10	NA	24.7361	24.8439	22.6135	23.6693	NA	25.249	25.3159	23.1308	24.2072	NA	23.9327	24.3251	21.7159	23.11
reef slope	87	Stylophora			7	0					0					0	0					11	8			NA	24.7361	24.8439	22.6135	23.6693	NA	25.249	25.3159	23.1308	24.2072	NA	23.9327	24.3251	21.7159	23.11
reef slope	87	Stylophora			2	0					0					0	0					11	8			NA	24.7361	24.8439	22.6135	23.6693	NA	25.249	25.3159	23.1308	24.2072	NA	23.9327	24.3251	21.7159	23.11
reef slope	87	Acropora spp				48	48	45				1	1				0	0	0				8	9	10	NA	24.7361	24.8439	22.6135	23.6693	NA	25.249	25.3159	23.1308	24.2072	NA	23.9327	24.3251	21.7159	23.11
reef slope	87	Seriatopora					112	138					1					1	1					9	10	NA	24.7361	24.8439	22.6135	23.6693	NA	25.249	25.3159	23.1308	24.2072	NA	23.9327	24.3251	21.7159	23.11
reef slope	87	Favidae						8											0						10	NA	24.7361	24.8439	22.6135	23.6693	NA	25.249	25.3159	23.1308	24.2072	NA	23.9327	24.3251	21.7159	23.11
reef slope	88	A. nasuta group	11	25	28	50	62	71	1	1	1	1	1	0	0	0	0	0	0	6	5	6	6	6	8	NA	24.7361	24.8439	22.6135	23.6693	NA	25.249	25.3159	23.1308	24.2072	NA	23.9327	24.3251	21.7159	23.11
reef slope	88	Seriatopora	8	35	56	73	99	84	1	1	1	1	1	0	0	0	0	1	1	6	5	6	6	6	8	NA	24.7361	24.8439	22.6135	23.6693	NA	25.249	25.3159	23.1308	24.2072	NA	23.9327	24.3251	21.7159	23.11
reef slope	88	Seriatopora	37	48	62	98	118	114	1	1	1	1	1	0	0	0	1	1	1	6	5	6	6	6	8	NA	24.7361	24.8439	22.6135	23.6693	NA	25.249	25.3159	23.1308	24.2072	NA	23.9327	24.3251	21.7159	23.11
reef slope	88	Pocillopora	16	23	31	25	17	0	1	1	1	1	0	0	0	0	0	0	0	6	5	6	6	6	8	NA	24.7361	24.8439	22.6135	23.6693	NA	25.249	25.3159	23.1308	24.2072	NA	23.9327	24.3251	21.7159	23.11
reef slope	88	Stylophora	9	12	0				1	0				0	0	0				6	5	6				NA	24.7361	24.8439	22.6135	23.6693	NA	25.249	25.3159	23.1308	24.2072	NA	23.9327	24.3251	21.7159	23.11
reef slope	88	Acropora spp	17	0					0					0	0					6	5					NA	24.7361	24.8439	22.6135	23.6693	NA	25.249	25.3159	23.1308	24.2072	NA	23.9327	24.3251	21.7159	23.11
reef slope	88	Acropora spp			6	21	28	30			1	1	1			0	0	0	0			6	6	6	8	NA	24.7361	24.8439	22.6135	23.6693	NA	25.249	25.3159	23.1308	24.2072	NA	23.9327	24.3251	21.7159	23.11
reef slope	88	Pocillopora			8	20	29	22			1	1	1			0	0	0	0			6	6	6	8	NA	24.7361	24.8439	22.6135	23.6693	NA	25.249	25.3159	23.1308	24.2072	NA	23.9327	24.3251	21.7159	23.11
reef slope	88	Pocillopora						23											0						8	NA	24.7361	24.8439	22.6135	23.6693	NA	25.249	25.3159	23.1308	24.2072	NA	23.9327	24.3251	21.7159	23.11
reef slope	88	Acropora spp						12											0						8	NA	24.7361	24.8439	22.6135	23.6693	NA	25.249	25.3159	23.1308	24.2072	NA	23.9327	24.3251	21.7159	23.11
reef slope	88	Acropora spp						11											0						8	NA	24.7361	24.8439	22.6135	23.6693	NA	25.249	25.3159	23.1308	24.2072	NA	23.9327	24.3251	21.7159	23.11
reef slope	90	Stylophora	6	10	0				1	0				0	0	0				4	4	0				NA	24.7361	24.8439	22.6135	23.6693	NA	25.249	25.3159	23.1308	24.2072	NA	23.9327	24.3251	21.7159	23.11
reef slope	90	Stylophora	7	8	0				1	0				0	0	0				4	4	0				NA	24.7361	24.8439	22.6135	23.6693	NA	25.249	25.3159	23.1308	24.2072	NA	23.9327	24.3251	21.7159	23.11
reef slope	90	A. humilis group	37	62	0				1	0				0	0	0				4	4	0				NA	24.7361	24.8439	22.6135	23.6693	NA	25.249	25.3159	23.1308	24.2072	NA	23.9327	24.3251	21.7159	23.11
reef slope	90	Favidae	18	18	0				1	0				0	0	0				4	4	0				NA	24.7361	24.8439	22.6135	23.6693	NA	25.249	25.3159	23.1308	24.2072	NA	23.9327	24.3251	21.7159	23.11
reef slope	90	Seriatopora				9	0					0					0	0					1	0		NA	24.7361	24.8439	22.6135	23.6693	NA	25.249	25.3159	23.1308	24.2072	NA	23.9327	24.3251	21.7159	23.11
reef slope	90	Acropora spp						10											0						1	NA	24.7361	24.8439	22.6135	23.6693	NA	25.249	25.3159	23.1308	24.2072	NA	23.9327	24.3251	21.7159	23.11
reef slope	91	Acropora spp	9	24	24	27	28	0	1	1	1	1	0	0	0	0	0	0	0	6	6	7	11	9	12	NA	24.7361	24.8439	22.6135	23.6693	NA	25.249	25.3159	23.1308	24.2072	NA	23.9327	24.3251	21.7159	23.11
reef slope	91	Acropora spp	6	14	26	16	0		1	1	1	0		0	0	0	0	0		6	6	7	11	9		NA	24.7361	24.8439	22.6135	23.6693	NA	25.249	25.3159	23.1308	24.2072	NA	23.9327	24.3251	21.7159	23.11
reef slope	91	Acropora spp	6	16	20	25	0		1	1	1	0		0	0	0	0	0		6	6	7	11	9		NA	24.7361	24.8439	22.6135	23.6693	NA	25.249	25.3159	23.1308	24.2072	NA	23.9327	24.3251	21.7159	23.11
reef slope	91	Pocillopora	22	24	0				1	0				0	0	0				6	6	7				NA	24.7361	24.8439	22.6135	23.6693	NA	25.249	25.3159	23.1308	24.2072	NA	23.9327	24.3251	21.7159	23.11
reef slope	91	Stylophora	5	0					0					0	0					6	6					NA	24.7361	24.8439	22.6135	23.6693	NA	25.249	25.3159	23.1308	24.2072	NA	23.9327	24.3251	21.7159	23.11
reef slope	91	Pocillopora	13	0					0					0	0					6	6					NA	24.7361	24.8439	22.6135	23.6693	NA	25.249	25.3159	23.1308	24.2072	NA	23.9327	24.3251	21.7159	23.11
reef slope	91	A. nasuta group		20	42	66	82	110		1	1	1	1		0	0	0	0	0		6	7	11	9	12	NA	24.7361	24.8439	22.6135	23.6693	NA	25.249	25.3159	23.1308	24.2072	NA	23.9327	24.3251	21.7159	23.11
reef slope	91	A. nasuta group		21	29	51	60	77		1	1	1	1		0	0	0	0	0		6	7	11	9	12	NA	24.7361	24.8439	22.6135	23.6693	NA	25.249	25.3159	23.1308	24.2072	NA	23.9327	24.3251	21.7159	23.11
reef slope	91	A. hyacinthus group			14	34	44	77			1	1	1			0	0	0	0			7	11	9	12	NA	24.7361	24.8439	22.6135	23.6693	NA	25.249	25.3159	23.1308	24.2072	NA	23.9327	24.3251	21.7159	23.11
reef slope	91	Acropora spp			24	25	29	37			1	1	1			0	0	0	0			7	11	9	12	NA	24.7361	24.8439	22.6135	23.6693	NA	25.249	25.3159	23.1308	24.2072	NA	23.9327	24.3251	21.7159	23.11
reef slope	91	Favidae				24	20	35				1	1				0	0	0				11	9	12	NA	24.7361	24.8439	22.6135	23.6693	NA	25.249	25.3159	23.1308	24.2072	NA	23.9327	24.3251	21.7159	23.11
reef slope	91	Seriatopora				25	35	44				1	1				0	0	0				11	9	12	NA	24.7361	24.8439	22.6135	23.6693	NA	25.249	25.3159	23.1308	24.2072	NA	23.9327	24.3251	21.7159	23.11
reef slope	91	Acropora spp				21	24	20				1	1				0	0	0				11	9	12	NA	24.7361	24.8439	22.6135	23.6693	NA	25.249	25.3159	23.1308	24.2072	NA	23.9327	24.3251	21.7159	23.11
reef slope	91	Pocillopora				14	15	21				1	1				0	0	0				11	9	12	NA	24.7361	24.8439	22.6135	23.6693	NA	25.249	25.3159	23.1308	24.2072	NA	23.9327	24.3251	21.7159	23.11
reef slope	91	Pocillopora						9											0						12	NA	24.7361	24.8439	22.6135	23.6693	NA	25.249	25.3159	23.1308	24.2072	NA	23.9327	24.3251	21.7159	23.11
reef slope	91	Acropora spp						8											0						12	NA	24.7361	24.8439	22.6135	23.6693	NA	25.249	25.3159	23.1308	24.2072	NA	23.9327	24.3251	21.7159	23.11
reef slope	91	Acropora spp						8											0						12	NA	24.7361	24.8439	22.6135	23.6693	NA	25.249	25.3159	23.1308	24.2072	NA	23.9327	24.3251	21.7159	23.11
reef slope	91	Acropora spp						10											0						12	NA	24.7361	24.8439	22.6135	23.6693	NA	25.249	25.3159	23.1308	24.2072	NA	23.9327	24.3251	21.7159	23.11
reef slope	92	Stylophora	5	12	14	25	22	27	1	1	1	1	1	0	0	0	0	0	0	11	10	12	12	12	12	NA	24.7361	24.8439	22.6135	23.6693	NA	25.249	25.3159	23.1308	24.2072	NA	23.9327	24.3251	21.7159	23.11
reef slope	92	Poritidae	9	14	27	31	34	49	1	1	1	1	1	0	0	0	0	0	0	11	10	12	12	12	12	NA	24.7361	24.8439	22.6135	23.6693	NA	25.249	25.3159	23.1308	24.2072	NA	23.9327	24.3251	21.7159	23.11
reef slope	92	Isopora	21	33	49	69	74	83	1	1	1	1	1	0	0	1	1	1	1	11	10	12	12	12	12	NA	24.7361	24.8439	22.6135	23.6693	NA	25.249	25.3159	23.1308	24.2072	NA	23.9327	24.3251	21.7159	23.11
reef slope	92	Favidae	21	27	29	29	38	34	1	1	1	1	1	0	0	0	0	0	0	11	10	12	12	12	12	NA	24.7361	24.8439	22.6135	23.6693	NA	25.249	25.3159	23.1308	24.2072	NA	23.9327	24.3251	21.7159	23.11
reef slope	92	A. hyacinthus group	17	26	35	56	64	99	1	1	1	1	1	0	0	0	0	0	0	11	10	12	12	12	12	NA	24.7361	24.8439	22.6135	23.6693	NA	25.249	25.3159	23.1308	24.2072	NA	23.9327	24.3251	21.7159	23.11
reef slope	92	Acropora spp	9	22	15	18	29	35	1	1	1	1	1	0	0	0	0	0	0	11	10	12	12	12	12	NA	24.7361	24.8439	22.6135	23.6693	NA	25.249	25.3159	23.1308	24.2072	NA	23.9327	24.3251	21.7159	23.11
reef slope	92	Stylophora	35	57	79	92	104	119	1	1	1	1	1	0	1	1	1	1	1	11	10	12	12	12	12	NA	24.7361	24.8439	22.6135	23.6693	NA	25.249	25.3159	23.1308	24.2072	NA	23.9327	24.3251	21.7159	23.11
reef slope	92	A. hyacinthus group	24	42	62	75	102	134	1	1	1	1	1	0	0	0	0	0	1	11	10	12	12	12	12	NA	24.7361	24.8439	22.6135	23.6693	NA	25.249	25.3159	23.1308	24.2072	NA	23.9327	24.3251	21.7159	23.11
reef slope	92	Stylophora	20	12	12	0			1	1	0			0	0	0	0			11	10	12	12			NA	24.7361	24.8439	22.6135	23.6693	NA	25.249	25.3159	23.1308	24.2072	NA	23.9327	24.3251	21.7159	23.11
reef slope	92	Stylophora	13	13	0				1	0				0	0	0				11	10	12				NA	24.7361	24.8439	22.6135	23.6693	NA	25.249	25.3159	23.1308	24.2072	NA	23.9327	24.3251	21.7159	23.11
reef slope	92	Stylophora	13	0					0					0	0					11	10					NA	24.7361	24.8439	22.6135	23.6693	NA	25.249	25.3159	23.1308	24.2072	NA	23.9327	24.3251	21.7159	23.11
reef slope	92	A. humilis group			18	35	45	58			1	1	1			0	0	0	0			12	12	12	12	NA	24.7361	24.8439	22.6135	23.6693	NA	25.249	25.3159	23.1308	24.2072	NA	23.9327	24.3251	21.7159	23.11
reef slope	92	Pocillopora			26	44	50	60			1	1	1			0	0	0	0			12	12	12	12	NA	24.7361	24.8439	22.6135	23.6693	NA	25.249	25.3159	23.1308	24.2072	NA	23.9327	24.3251	21.7159	23.11
reef slope	92	Isopora			10	20	24	29			1	1	1			0	0	0	0			12	12	12	12	NA	24.7361	24.8439	22.6135	23.6693	NA	25.249	25.3159	23.1308	24.2072	NA	23.9327	24.3251	21.7159	23.11
reef slope	92	Poritidae				20	20	29				1	1				0	0	0				12	12	12	NA	24.7361	24.8439	22.6135	23.6693	NA	25.249	25.3159	23.1308	24.2072	NA	23.9327	24.3251	21.7159	23.11
reef slope	93	Stylophora	37	57	71	106	125	164	1	1	1	1	1	0	1	1	1	1	1	10	8	9	10	10	8	NA	24.7361	24.8439	22.6135	23.6693	NA	25.249	25.3159	23.1308	24.2072	NA	23.9327	24.3251	21.7159	23.11
reef slope	93	Pocillopora	30	54	49	35	42	44	1	1	1	1	1	0	0	0	0	0	0	10	8	9	10	10	8	NA	24.7361	24.8439	22.6135	23.6693	NA	25.249	25.3159	23.1308	24.2072	NA	23.9327	24.3251	21.7159	23.11
reef slope	93	Pocillopora	15	20	20	30	32	41	1	1	1	1	1	0	0	0	0	0	0	10	8	9	10	10	8	NA	24.7361	24.8439	22.6135	23.6693	NA	25.249	25.3159	23.1308	24.2072	NA	23.9327	24.3251	21.7159	23.11
reef slope	93	A. hyacinthus group	39	59	79	93	122	165	1	1	1	1	1	0	0	1	1	1	1	10	8	9	10	10	8	NA	24.7361	24.8439	22.6135	23.6693	NA	25.249	25.3159	23.1308	24.2072	NA	23.9327	24.3251	21.7159	23.11
reef slope	93	Pocillopora	46	61	74	89	90	104	1	1	1	1	1	0	0	1	1	1	1	10	8	9	10	10	8	NA	24.7361	24.8439	22.6135	23.6693	NA	25.249	25.3159	23.1308	24.2072	NA	23.9327	24.3251	21.7159	23.11
reef slope	93	Pocillopora	23	31	45	51	55	51	1	1	1	1	1	0	0	0	0	0	0	10	8	9	10	10	8	NA	24.7361	24.8439	22.6135	23.6693	NA	25.249	25.3159	23.1308	24.2072	NA	23.9327	24.3251	21.7159	23.11
reef slope	93	Pocillopora	5	13	18	21	22	0	1	1	1	1	0	0	0	0	0	0	0	10	8	9	10	10	8	NA	24.7361	24.8439	22.6135	23.6693	NA	25.249	25.3159	23.1308	24.2072	NA	23.9327	24.3251	21.7159	23.11
reef slope	93	Favidae	22	13	14	7	7	0	1	1	1	1	0	0	0	0	0	0	0	10	8	9	10	10	8	NA	24.7361	24.8439	22.6135	23.6693	NA	25.249	25.3159	23.1308	24.2072	NA	23.9327	24.3251	21.7159	23.11
reef slope	93	Acropora spp	3	0					0					0	0					10	8					NA	24.7361	24.8439	22.6135	23.6693	NA	25.249	25.3159	23.1308	24.2072	NA	23.9327	24.3251	21.7159	23.11
reef slope	93	Pocillopora	18	0					0					0	0					10	8					NA	24.7361	24.8439	22.6135	23.6693	NA	25.249	25.3159	23.1308	24.2072	NA	23.9327	24.3251	21.7159	23.11
reef slope	93	A. hyacinthus group			30	47	60	97			1	1	1			0	0	0	0			9	10	10	8	NA	24.7361	24.8439	22.6135	23.6693	NA	25.249	25.3159	23.1308	24.2072	NA	23.9327	24.3251	21.7159	23.11
reef slope	93	Pocillopora				14	15	24				1	1				0	0	0				10	10	8	NA	24.7361	24.8439	22.6135	23.6693	NA	25.249	25.3159	23.1308	24.2072	NA	23.9327	24.3251	21.7159	23.11
reef slope	94	Stylophora	19	29	37	47	50	58	1	1	1	1	1	0	0	0	0	1	1	4	6	10	13	12	14	NA	24.7361	24.8439	22.6135	23.6693	NA	25.249	25.3159	23.1308	24.2072	NA	23.9327	24.3251	21.7159	23.11
reef slope	94	Isopora	30	42	56	81	84	94	1	1	1	1	1	0	1	1	1	1	1	4	6	10	13	12	14	NA	24.7361	24.8439	22.6135	23.6693	NA	25.249	25.3159	23.1308	24.2072	NA	23.9327	24.3251	21.7159	23.11
reef slope	94	A. hyacinthus group	29	35	53	72	91	118	1	1	1	1	1	0	0	0	0	0	0	4	6	10	13	12	14	NA	24.7361	24.8439	22.6135	23.6693	NA	25.249	25.3159	23.1308	24.2072	NA	23.9327	24.3251	21.7159	23.11
reef slope	94	Isopora	22	35	46	68	85	86	1	1	1	1	1	0	0	1	1	1	1	4	6	10	13	12	14	NA	24.7361	24.8439	22.6135	23.6693	NA	25.249	25.3159	23.1308	24.2072	NA	23.9327	24.3251	21.7159	23.11
reef slope	94	A. hyacinthus group		27	41	67	75	102		1	1	1	1		0	0	0	0	0		6	10	13	12	14	NA	24.7361	24.8439	22.6135	23.6693	NA	25.249	25.3159	23.1308	24.2072	NA	23.9327	24.3251	21.7159	23.11
reef slope	94	Stylophora		5	10	18	25	28		1	1	1	1		0	0	0	0	0		6	10	13	12	14	NA	24.7361	24.8439	22.6135	23.6693	NA	25.249	25.3159	23.1308	24.2072	NA	23.9327	24.3251	21.7159	23.11
reef slope	94	A. hyacinthus group			19	34	45	74			1	1	1			0	0	0	0			10	13	12	14	NA	24.7361	24.8439	22.6135	23.6693	NA	25.249	25.3159	23.1308	24.2072	NA	23.9327	24.3251	21.7159	23.11
reef slope	94	Isopora			14	25	31	37			1	1	1			0	0	0	0			10	13	12	14	NA	24.7361	24.8439	22.6135	23.6693	NA	25.249	25.3159	23.1308	24.2072	NA	23.9327	24.3251	21.7159	23.11
reef slope	94	Acropora spp			13	20	0				1	0				0	0	0				10	13	12		NA	24.7361	24.8439	22.6135	23.6693	NA	25.249	25.3159	23.1308	24.2072	NA	23.9327	24.3251	21.7159	23.11
reef slope	94	Stylophora			7	0					0					0	0					10	13			NA	24.7361	24.8439	22.6135	23.6693	NA	25.249	25.3159	23.1308	24.2072	NA	23.9327	24.3251	21.7159	23.11
reef slope	94	Stylophora				50	61	78				1	1				1	1	1				13	12	14	NA	24.7361	24.8439	22.6135	23.6693	NA	25.249	25.3159	23.1308	24.2072	NA	23.9327	24.3251	21.7159	23.11
reef slope	94	Pocillopora				7	0					0					0	0					13	12		NA	24.7361	24.8439	22.6135	23.6693	NA	25.249	25.3159	23.1308	24.2072	NA	23.9327	24.3251	21.7159	23.11
reef slope	94	Acropora spp				23	32	36				1	1				0	0	0				13	12	14	NA	24.7361	24.8439	22.6135	23.6693	NA	25.249	25.3159	23.1308	24.2072	NA	23.9327	24.3251	21.7159	23.11
reef slope	94	Pocillopora				18	22	24				1	1				0	0	0				13	12	14	NA	24.7361	24.8439	22.6135	23.6693	NA	25.249	25.3159	23.1308	24.2072	NA	23.9327	24.3251	21.7159	23.11
reef slope	94	Favidae					6	8					1					0	0					12	14	NA	24.7361	24.8439	22.6135	23.6693	NA	25.249	25.3159	23.1308	24.2072	NA	23.9327	24.3251	21.7159	23.11
reef slope	94	Poritidae						5											0						14	NA	24.7361	24.8439	22.6135	23.6693	NA	25.249	25.3159	23.1308	24.2072	NA	23.9327	24.3251	21.7159	23.11
reef slope	94	Acropora spp						28											0						14	NA	24.7361	24.8439	22.6135	23.6693	NA	25.249	25.3159	23.1308	24.2072	NA	23.9327	24.3251	21.7159	23.11
reef slope	96	A. nasuta group	8	22	76	110	149	193	1	1	1	1	1	0	0	0	0	1	1	8	9	11	13	14	13	NA	24.7361	24.8439	22.6135	23.6693	NA	25.249	25.3159	23.1308	24.2072	NA	23.9327	24.3251	21.7159	23.11
reef slope	96	A. hyacinthus group	39	50	56	95	108	137	1	1	1	1	1	0	0	0	0	0	1	8	9	11	13	14	13	NA	24.7361	24.8439	22.6135	23.6693	NA	25.249	25.3159	23.1308	24.2072	NA	23.9327	24.3251	21.7159	23.11
reef slope	96	A. hyacinthus group	16	28	42	47	47		1	1	1	1		0	0	0	0	0		8	9	11	13	14		NA	24.7361	24.8439	22.6135	23.6693	NA	25.249	25.3159	23.1308	24.2072	NA	23.9327	24.3251	21.7159	23.11
reef slope	96	A. hyacinthus group	15	16	33	60	68	110	1	1	1	1	1	0	0	0	0	0	0	8	9	11	13	14	13	NA	24.7361	24.8439	22.6135	23.6693	NA	25.249	25.3159	23.1308	24.2072	NA	23.9327	24.3251	21.7159	23.11
reef slope	96	Stylophora	10	18	29	29	33	34	1	1	1	1	1	0	0	0	0	0	0	8	9	11	13	14	13	NA	24.7361	24.8439	22.6135	23.6693	NA	25.249	25.3159	23.1308	24.2072	NA	23.9327	24.3251	21.7159	23.11
reef slope	96	Seriatopora	46	75	97	120	138	158	1	1	1	1	1	0	0	1	1	1	1	8	9	11	13	14	13	NA	24.7361	24.8439	22.6135	23.6693	NA	25.249	25.3159	23.1308	24.2072	NA	23.9327	24.3251	21.7159	23.11
reef slope	96	Acropora spp	9	9	9	10	22	8	1	1	1	1	1	0	0	0	0	0	0	8	9	11	13	14	13	NA	24.7361	24.8439	22.6135	23.6693	NA	25.249	25.3159	23.1308	24.2072	NA	23.9327	24.3251	21.7159	23.11
reef slope	96	Stylophora	25	44	52	0			1	1	0			0	0	1	0			8	9	11	13			NA	24.7361	24.8439	22.6135	23.6693	NA	25.249	25.3159	23.1308	24.2072	NA	23.9327	24.3251	21.7159	23.11
reef slope	96	A. humilis group		22	32	38	46	54		1	1	1	1		0	0	0	0	0		9	11	13	14	13	NA	24.7361	24.8439	22.6135	23.6693	NA	25.249	25.3159	23.1308	24.2072	NA	23.9327	24.3251	21.7159	23.11
reef slope	96	Acropora spp			16	27	49	44			1	1	1			0	0	0	0			11	13	14	13	NA	24.7361	24.8439	22.6135	23.6693	NA	25.249	25.3159	23.1308	24.2072	NA	23.9327	24.3251	21.7159	23.11
reef slope	96	Acropora spp			21	14	29	29			1	1	1			0	0	0	0			11	13	14	13	NA	24.7361	24.8439	22.6135	23.6693	NA	25.249	25.3159	23.1308	24.2072	NA	23.9327	24.3251	21.7159	23.11
reef slope	96	Stylophora				12	16	15				1	1				0	0	0				13	14	13	NA	24.7361	24.8439	22.6135	23.6693	NA	25.249	25.3159	23.1308	24.2072	NA	23.9327	24.3251	21.7159	23.11
reef slope	96	Seriatopora				31	34	35				1	1				0	0	0				13	14	13	NA	24.7361	24.8439	22.6135	23.6693	NA	25.249	25.3159	23.1308	24.2072	NA	23.9327	24.3251	21.7159	23.11
reef slope	96	Acropora spp				18	33	0				1	0				0	0	0				13	14	13	NA	24.7361	24.8439	22.6135	23.6693	NA	25.249	25.3159	23.1308	24.2072	NA	23.9327	24.3251	21.7159	23.11
reef slope	96	Acropora spp					50	64					1					0	0					14	13	NA	24.7361	24.8439	22.6135	23.6693	NA	25.249	25.3159	23.1308	24.2072	NA	23.9327	24.3251	21.7159	23.11
reef slope	96	Acropora spp						10											0						13	NA	24.7361	24.8439	22.6135	23.6693	NA	25.249	25.3159	23.1308	24.2072	NA	23.9327	24.3251	21.7159	23.11
reef slope	97	Seriatopora	8	28	36	22	30	7	1	1	1	1	1	0	0	0	0	0	0	4	9	13	15	15	15	NA	24.7361	24.8439	22.6135	23.6693	NA	25.249	25.3159	23.1308	24.2072	NA	23.9327	24.3251	21.7159	23.11
reef slope	97	A. nasuta group	38	60	88	119	129	140	1	1	1	1	1	0	0	0	0	1	1	4	9	13	15	15	15	NA	24.7361	24.8439	22.6135	23.6693	NA	25.249	25.3159	23.1308	24.2072	NA	23.9327	24.3251	21.7159	23.11
reef slope	97	A. hyacinthus group	14	20	28	45	46	77	1	1	1	1	1	0	0	0	0	0	0	4	9	13	15	15	15	NA	24.7361	24.8439	22.6135	23.6693	NA	25.249	25.3159	23.1308	24.2072	NA	23.9327	24.3251	21.7159	23.11
reef slope	97	Acropora spp	21	24	35	0			1	1	0			0	0	0	0			4	9	13	15			NA	24.7361	24.8439	22.6135	23.6693	NA	25.249	25.3159	23.1308	24.2072	NA	23.9327	24.3251	21.7159	23.11
reef slope	97	Pocillopora		17	28	43	54	70		1	1	1	1		0	0	0	0	1		9	13	15	15	15	NA	24.7361	24.8439	22.6135	23.6693	NA	25.249	25.3159	23.1308	24.2072	NA	23.9327	24.3251	21.7159	23.11
reef slope	97	Acropora spp		22	30	42	36	57		1	1	1	1		0	0	0	0	0		9	13	15	15	15	NA	24.7361	24.8439	22.6135	23.6693	NA	25.249	25.3159	23.1308	24.2072	NA	23.9327	24.3251	21.7159	23.11
reef slope	97	A. humilis group		12	40	65	69	75		1	1	1	1		0	0	0	0	0		9	13	15	15	15	NA	24.7361	24.8439	22.6135	23.6693	NA	25.249	25.3159	23.1308	24.2072	NA	23.9327	24.3251	21.7159	23.11
reef slope	97	A. humilis group		9	13	35	39	55		1	1	1	1		0	0	0	0	0		9	13	15	15	15	NA	24.7361	24.8439	22.6135	23.6693	NA	25.249	25.3159	23.1308	24.2072	NA	23.9327	24.3251	21.7159	23.11
reef slope	97	A. hyacinthus group		12	27	48	57	80		1	1	1	1		0	0	0	0	0		9	13	15	15	15	NA	24.7361	24.8439	22.6135	23.6693	NA	25.249	25.3159	23.1308	24.2072	NA	23.9327	24.3251	21.7159	23.11
reef slope	97	Favidae			13	27	29	34			1	1	1			0	0	0	0			13	15	15	15	NA	24.7361	24.8439	22.6135	23.6693	NA	25.249	25.3159	23.1308	24.2072	NA	23.9327	24.3251	21.7159	23.11
reef slope	97	Favidae			20	26	30	35			1	1	1			0	0	0	0			13	15	15	15	NA	24.7361	24.8439	22.6135	23.6693	NA	25.249	25.3159	23.1308	24.2072	NA	23.9327	24.3251	21.7159	23.11
reef slope	97	Favidae			12	18	19	22			1	1	1			0	0	0	0			13	15	15	15	NA	24.7361	24.8439	22.6135	23.6693	NA	25.249	25.3159	23.1308	24.2072	NA	23.9327	24.3251	21.7159	23.11
reef slope	97	Acropora spp			11	18	15	14			1	1	1			0	0	0	0			13	15	15	15	NA	24.7361	24.8439	22.6135	23.6693	NA	25.249	25.3159	23.1308	24.2072	NA	23.9327	24.3251	21.7159	23.11
reef slope	97	Acropora spp				7	9	13				1	1				0	0	0				15	15	15	NA	24.7361	24.8439	22.6135	23.6693	NA	25.249	25.3159	23.1308	24.2072	NA	23.9327	24.3251	21.7159	23.11
reef slope	97	Favidae				10	10	15				1	1				0	0	0				15	15	15	NA	24.7361	24.8439	22.6135	23.6693	NA	25.249	25.3159	23.1308	24.2072	NA	23.9327	24.3251	21.7159	23.11
reef slope	97	Pocillopora				6	11	0				1	0				0	0	0				15	15	15	NA	24.7361	24.8439	22.6135	23.6693	NA	25.249	25.3159	23.1308	24.2072	NA	23.9327	24.3251	21.7159	23.11
reef slope	97	Seriatopora						7											0						15	NA	24.7361	24.8439	22.6135	23.6693	NA	25.249	25.3159	23.1308	24.2072	NA	23.9327	24.3251	21.7159	23.11
reef slope	99	Stylophora	42	58	70	95	108	118	1	1	1	1	1	0	1	1	1	1	1	4	6	11	10	10	11	NA	24.7361	24.8439	22.6135	23.6693	NA	25.249	25.3159	23.1308	24.2072	NA	23.9327	24.3251	21.7159	23.11
reef slope	99	A. humilis group	59	84	102	120	143	183	1	1	1	1	1	0	0	0	1	1	1	4	6	11	10	10	11	NA	24.7361	24.8439	22.6135	23.6693	NA	25.249	25.3159	23.1308	24.2072	NA	23.9327	24.3251	21.7159	23.11
reef slope	99	A. humilis group	24	40	36	54	65	78	1	1	1	1	1	0	0	0	0	0	0	4	6	11	10	10	11	NA	24.7361	24.8439	22.6135	23.6693	NA	25.249	25.3159	23.1308	24.2072	NA	23.9327	24.3251	21.7159	23.11
reef slope	99	Acropora spp	13	34	0				1	0				0	0	0				4	6	11				NA	24.7361	24.8439	22.6135	23.6693	NA	25.249	25.3159	23.1308	24.2072	NA	23.9327	24.3251	21.7159	23.11
reef slope	99	A. hyacinthus group		18	39	48	65	87		1	1	1	1		0	0	0	0	0		6	11	10	10	11	NA	24.7361	24.8439	22.6135	23.6693	NA	25.249	25.3159	23.1308	24.2072	NA	23.9327	24.3251	21.7159	23.11
reef slope	99	A. nasuta group		15	25	42	49	70		1	1	1	1		0	0	0	0	0		6	11	10	10	11	NA	24.7361	24.8439	22.6135	23.6693	NA	25.249	25.3159	23.1308	24.2072	NA	23.9327	24.3251	21.7159	23.11
reef slope	99	Acropora spp			15	30	36	36			1	1	1			0	0	0	0			11	10	10	11	NA	24.7361	24.8439	22.6135	23.6693	NA	25.249	25.3159	23.1308	24.2072	NA	23.9327	24.3251	21.7159	23.11
reef slope	99	Acropora spp			20	36	51	57			1	1	1			0	0	0	0			11	10	10	11	NA	24.7361	24.8439	22.6135	23.6693	NA	25.249	25.3159	23.1308	24.2072	NA	23.9327	24.3251	21.7159	23.11
reef slope	99	A. humilis group			17	35	42	71			1	1	1			0	0	0	0			11	10	10	11	NA	24.7361	24.8439	22.6135	23.6693	NA	25.249	25.3159	23.1308	24.2072	NA	23.9327	24.3251	21.7159	23.11
reef slope	99	A. hyacinthus group			13	33	47	60			1	1	1			0	0	0	0			11	10	10	11	NA	24.7361	24.8439	22.6135	23.6693	NA	25.249	25.3159	23.1308	24.2072	NA	23.9327	24.3251	21.7159	23.11
reef slope	99	Pocillopora			10	0					0					0	0					11	10			NA	24.7361	24.8439	22.6135	23.6693	NA	25.249	25.3159	23.1308	24.2072	NA	23.9327	24.3251	21.7159	23.11
reef slope	99	Acropora spp			19	0					0					0	0					11	10			NA	24.7361	24.8439	22.6135	23.6693	NA	25.249	25.3159	23.1308	24.2072	NA	23.9327	24.3251	21.7159	23.11
reef slope	99	Stylophora				4	11	11				1	1				0	0	0				10	10	11	NA	24.7361	24.8439	22.6135	23.6693	NA	25.249	25.3159	23.1308	24.2072	NA	23.9327	24.3251	21.7159	23.11
reef slope	99	Favidae						29											0						11	NA	24.7361	24.8439	22.6135	23.6693	NA	25.249	25.3159	23.1308	24.2072	NA	23.9327	24.3251	21.7159	23.11
reef slope	100	A. humilis group	24	55	54	66	75	101	1	1	1	1	1	0	0	0	0	0	0	5	9	11	13	13	14	NA	24.7361	24.8439	22.6135	23.6693	NA	25.249	25.3159	23.1308	24.2072	NA	23.9327	24.3251	21.7159	23.11
reef slope	100	A. humilis group	33	55	69	93	101	114	1	1	1	1	1	0	0	0	0	0	0	5	9	11	13	13	14	NA	24.7361	24.8439	22.6135	23.6693	NA	25.249	25.3159	23.1308	24.2072	NA	23.9327	24.3251	21.7159	23.11
reef slope	100	A. humilis group	23	48	70	105	119	155	1	1	1	1	1	0	0	0	0	0	1	5	9	11	13	13	14	NA	24.7361	24.8439	22.6135	23.6693	NA	25.249	25.3159	23.1308	24.2072	NA	23.9327	24.3251	21.7159	23.11
reef slope	100	Seriatopora	8	14	34	34	40	64	1	1	1	1	1	0	0	0	0	0	0	5	9	11	13	13	14	NA	24.7361	24.8439	22.6135	23.6693	NA	25.249	25.3159	23.1308	24.2072	NA	23.9327	24.3251	21.7159	23.11
reef slope	100	Acropora spp	7	10	3	3	10	7	1	1	1	1	1	0	0	0	0	0	0	5	9	11	13	13	14	NA	24.7361	24.8439	22.6135	23.6693	NA	25.249	25.3159	23.1308	24.2072	NA	23.9327	24.3251	21.7159	23.11
reef slope	100	Favidae		22	29	26	22	30		1	1	1	1	0	0	0	0	0	0		9	11	13	13	14	NA	24.7361	24.8439	22.6135	23.6693	NA	25.249	25.3159	23.1308	24.2072	NA	23.9327	24.3251	21.7159	23.11
reef slope	100	Acropora spp		22	28	42	47	29		1	1	1	1	0	0	0	0	0	0		9	11	13	13	14	NA	24.7361	24.8439	22.6135	23.6693	NA	25.249	25.3159	23.1308	24.2072	NA	23.9327	24.3251	21.7159	23.11
reef slope	100	A. hyacinthus group		23	37	38	44	48		1	1	1	1	0	0	0	0	0	0		9	11	13	13	14	NA	24.7361	24.8439	22.6135	23.6693	NA	25.249	25.3159	23.1308	24.2072	NA	23.9327	24.3251	21.7159	23.11
reef slope	100	Pocillopora		8	11	0				1	0			0	0	0	0				9	11	13			NA	24.7361	24.8439	22.6135	23.6693	NA	25.249	25.3159	23.1308	24.2072	NA	23.9327	24.3251	21.7159	23.11
reef slope	100	Favidae			25	25	35	0			1	1	0			0	0	0	0			11	13	13	14	NA	24.7361	24.8439	22.6135	23.6693	NA	25.249	25.3159	23.1308	24.2072	NA	23.9327	24.3251	21.7159	23.11
reef slope	100	Pocillopora			11	12	0				1	0				0	0	0				11	13	13		NA	24.7361	24.8439	22.6135	23.6693	NA	25.249	25.3159	23.1308	24.2072	NA	23.9327	24.3251	21.7159	23.11
reef slope	100	Stylophora				12	15	20				1	1				0	0	0				13	13	14	NA	24.7361	24.8439	22.6135	23.6693	NA	25.249	25.3159	23.1308	24.2072	NA	23.9327	24.3251	21.7159	23.11
reef slope	100	Pocillopora				25	30	40				1	1				0	0	0				13	13	14	NA	24.7361	24.8439	22.6135	23.6693	NA	25.249	25.3159	23.1308	24.2072	NA	23.9327	24.3251	21.7159	23.11
reef slope	100	Acropora spp				14	21	20				1	1				0	0	0				13	13	14	NA	24.7361	24.8439	22.6135	23.6693	NA	25.249	25.3159	23.1308	24.2072	NA	23.9327	24.3251	21.7159	23.11
reef slope	100	Isopora					16	49					1					0	0					13	14	NA	24.7361	24.8439	22.6135	23.6693	NA	25.249	25.3159	23.1308	24.2072	NA	23.9327	24.3251	21.7159	23.11
reef slope	100	Favidae						4											0						14	NA	24.7361	24.8439	22.6135	23.6693	NA	25.249	25.3159	23.1308	24.2072	NA	23.9327	24.3251	21.7159	23.11
reef slope	100	Acropora spp						12											0						14	NA	24.7361	24.8439	22.6135	23.6693	NA	25.249	25.3159	23.1308	24.2072	NA	23.9327	24.3251	21.7159	23.11
reef slope	101	Isopora	7	13	11	35	40	46	1	1	1	1	1	0	0	0	0	1	1	4	5	5	7	9	10	NA	24.7361	24.8439	22.6135	23.6693	NA	25.249	25.3159	23.1308	24.2072	NA	23.9327	24.3251	21.7159	23.11
reef slope	101	Stylophora	10	25	30	30	35	13	1	1	1	1	1	0	0	0	0	0	0	4	5	5	7	9	10	NA	24.7361	24.8439	22.6135	23.6693	NA	25.249	25.3159	23.1308	24.2072	NA	23.9327	24.3251	21.7159	23.11
reef slope	101	Seriatopora	24	27	44	50	65	87	1	1	1	1	1	0	0	0	0	0	1	4	5	5	7	9	10	NA	24.7361	24.8439	22.6135	23.6693	NA	25.249	25.3159	23.1308	24.2072	NA	23.9327	24.3251	21.7159	23.11
reef slope	101	A. nasuta group	34	49	69	95	108	111	1	1	1	1	1	0	0	0	0	0	0	4	5	5	7	9	10	NA	24.7361	24.8439	22.6135	23.6693	NA	25.249	25.3159	23.1308	24.2072	NA	23.9327	24.3251	21.7159	23.11
reef slope	101	Pocillopora		10	15	36	45	61		1	1	1	1	0	0	0	0	0	0		5	5	7	9	10	NA	24.7361	24.8439	22.6135	23.6693	NA	25.249	25.3159	23.1308	24.2072	NA	23.9327	24.3251	21.7159	23.11
reef slope	101	Acropora spp				20	23	31				1	1				0	0	0				7	9	10	NA	24.7361	24.8439	22.6135	23.6693	NA	25.249	25.3159	23.1308	24.2072	NA	23.9327	24.3251	21.7159	23.11
reef slope	101	Stylophora				25	29	34				1	1				0	0	0				7	9	10	NA	24.7361	24.8439	22.6135	23.6693	NA	25.249	25.3159	23.1308	24.2072	NA	23.9327	24.3251	21.7159	23.11
reef slope	101	Acropora spp					5	16					1					0	0					9	10	NA	24.7361	24.8439	22.6135	23.6693	NA	25.249	25.3159	23.1308	24.2072	NA	23.9327	24.3251	21.7159	23.11
reef slope	101	Pocillopora					13	8					1					0	0					9	10	NA	24.7361	24.8439	22.6135	23.6693	NA	25.249	25.3159	23.1308	24.2072	NA	23.9327	24.3251	21.7159	23.11
reef slope	101	Favidae						21											0						10	NA	24.7361	24.8439	22.6135	23.6693	NA	25.249	25.3159	23.1308	24.2072	NA	23.9327	24.3251	21.7159	23.11
reef slope	102	Seriatopora	21	42	46	28	35	59	1	1	1	1	1	0	0	0	0	0	0	5	4	9	10	14	14	NA	24.7361	24.8439	22.6135	23.6693	NA	25.249	25.3159	23.1308	24.2072	NA	23.9327	24.3251	21.7159	23.11
reef slope	102	A. nasuta group	11	8	8	24	32	39	1	1	1	1	1	0	0	0	0	0	0	5	4	9	10	14	14	NA	24.7361	24.8439	22.6135	23.6693	NA	25.249	25.3159	23.1308	24.2072	NA	23.9327	24.3251	21.7159	23.11
reef slope	102	Pocillopora	6	17	25	38	43	45	1	1	1	1	1	0	0	0	0	0	0	5	4	9	10	14	14	NA	24.7361	24.8439	22.6135	23.6693	NA	25.249	25.3159	23.1308	24.2072	NA	23.9327	24.3251	21.7159	23.11
reef slope	102	Seriatopora	15	0	8	0			0		0			0	0	0	0			5	4	9	10			NA	24.7361	24.8439	22.6135	23.6693	NA	25.249	25.3159	23.1308	24.2072	NA	23.9327	24.3251	21.7159	23.11
reef slope	102	Acropora spp	5	0					0					0	0					5	4					NA	24.7361	24.8439	22.6135	23.6693	NA	25.249	25.3159	23.1308	24.2072	NA	23.9327	24.3251	21.7159	23.11
reef slope	102	A. hyacinthus group		14	11	34	43	53		1	1	1	1		0	0	0	0	0		4	9	10	14	14	NA	24.7361	24.8439	22.6135	23.6693	NA	25.249	25.3159	23.1308	24.2072	NA	23.9327	24.3251	21.7159	23.11
reef slope	102	A. humilis group			34	59	65	81			1	1	1			0	0	0	0			9	10	14	14	NA	24.7361	24.8439	22.6135	23.6693	NA	25.249	25.3159	23.1308	24.2072	NA	23.9327	24.3251	21.7159	23.11
reef slope	102	Stylophora			8	25	30	40			1	1	1			0	0	0	0			9	10	14	14	NA	24.7361	24.8439	22.6135	23.6693	NA	25.249	25.3159	23.1308	24.2072	NA	23.9327	24.3251	21.7159	23.11
reef slope	102	Isopora			13	22	20	31			1	1	1			0	0	0	0			9	10	14	14	NA	24.7361	24.8439	22.6135	23.6693	NA	25.249	25.3159	23.1308	24.2072	NA	23.9327	24.3251	21.7159	23.11
reef slope	102	Acropora spp			5	6	0				1	0				0	0	0				9	10	14		NA	24.7361	24.8439	22.6135	23.6693	NA	25.249	25.3159	23.1308	24.2072	NA	23.9327	24.3251	21.7159	23.11
reef slope	102	Stylophora				7	6	0				1	0				0	0	0				10	14	14	NA	24.7361	24.8439	22.6135	23.6693	NA	25.249	25.3159	23.1308	24.2072	NA	23.9327	24.3251	21.7159	23.11
reef slope	102	Seriatopora				19	20	44				1	1				0	0	0				10	14	14	NA	24.7361	24.8439	22.6135	23.6693	NA	25.249	25.3159	23.1308	24.2072	NA	23.9327	24.3251	21.7159	23.11
reef slope	102	Pocillopora					4	0					0					0	0					14	14	NA	24.7361	24.8439	22.6135	23.6693	NA	25.249	25.3159	23.1308	24.2072	NA	23.9327	24.3251	21.7159	23.11
reef slope	102	Acropora spp					20	37					1					0	0					14	14	NA	24.7361	24.8439	22.6135	23.6693	NA	25.249	25.3159	23.1308	24.2072	NA	23.9327	24.3251	21.7159	23.11
reef slope	102	Stylophora					7	12					1					0	0					14	14	NA	24.7361	24.8439	22.6135	23.6693	NA	25.249	25.3159	23.1308	24.2072	NA	23.9327	24.3251	21.7159	23.11
reef slope	102	Poritidae					41	55					1					0	0					14	14	NA	24.7361	24.8439	22.6135	23.6693	NA	25.249	25.3159	23.1308	24.2072	NA	23.9327	24.3251	21.7159	23.11
reef slope	102	Isopora					32	28					1					0	0					14	14	NA	24.7361	24.8439	22.6135	23.6693	NA	25.249	25.3159	23.1308	24.2072	NA	23.9327	24.3251	21.7159	23.11
reef slope	102	Acropora spp						10											0						14	NA	24.7361	24.8439	22.6135	23.6693	NA	25.249	25.3159	23.1308	24.2072	NA	23.9327	24.3251	21.7159	23.11
reef slope	102	Acropora spp						19											0						14	NA	24.7361	24.8439	22.6135	23.6693	NA	25.249	25.3159	23.1308	24.2072	NA	23.9327	24.3251	21.7159	23.11
reef slope	103	A. nasuta group	41	60	80	115	124	135	1	1	1	1	1	0	0	0	0	1	1	8	9	14	12	12	12	NA	24.7361	24.8439	22.6135	23.6693	NA	25.249	25.3159	23.1308	24.2072	NA	23.9327	24.3251	21.7159	23.11
reef slope	103	A. hyacinthus group	32	47	61	74	92	109	1	1	1	1	1	0	0	0	0	0	0	8	9	14	12	12	12	NA	24.7361	24.8439	22.6135	23.6693	NA	25.249	25.3159	23.1308	24.2072	NA	23.9327	24.3251	21.7159	23.11
reef slope	103	Poritidae	22	22	30	40	50	54	1	1	1	1	1	0	0	0	0	0	0	8	9	14	12	12	12	NA	24.7361	24.8439	22.6135	23.6693	NA	25.249	25.3159	23.1308	24.2072	NA	23.9327	24.3251	21.7159	23.11
reef slope	103	Pocillopora	19	33	45	53	52	50	1	1	1	1	1	0	0	0	0	0	0	8	9	14	12	12	12	NA	24.7361	24.8439	22.6135	23.6693	NA	25.249	25.3159	23.1308	24.2072	NA	23.9327	24.3251	21.7159	23.11
reef slope	103	Poritidae	11	18	32	42	43	15	1	1	1	1	1	0	0	0	0	0	0	8	9	14	12	12	12	NA	24.7361	24.8439	22.6135	23.6693	NA	25.249	25.3159	23.1308	24.2072	NA	23.9327	24.3251	21.7159	23.11
reef slope	103	Favidae	13	21	31	39	45	45	1	1	1	1	1	0	0	0	0	0	0	8	9	14	12	12	12	NA	24.7361	24.8439	22.6135	23.6693	NA	25.249	25.3159	23.1308	24.2072	NA	23.9327	24.3251	21.7159	23.11
reef slope	103	Poritidae	14	29	25	26	26	8	1	1	1	1	1	0	0	0	0	0	0	8	9	14	12	12	12	NA	24.7361	24.8439	22.6135	23.6693	NA	25.249	25.3159	23.1308	24.2072	NA	23.9327	24.3251	21.7159	23.11
reef slope	103	Acropora spp	52	56	64	0			1	1	0			0	0	0	0			8	9	14	12			NA	24.7361	24.8439	22.6135	23.6693	NA	25.249	25.3159	23.1308	24.2072	NA	23.9327	24.3251	21.7159	23.11
reef slope	103	Stylophora		16	19	35	39	49		1	1	1	1		0	0	0	0	0		9	14	12	12	12	NA	24.7361	24.8439	22.6135	23.6693	NA	25.249	25.3159	23.1308	24.2072	NA	23.9327	24.3251	21.7159	23.11
reef slope	103	Acropora spp			14						1					0						14				NA	24.7361	24.8439	22.6135	23.6693	NA	25.249	25.3159	23.1308	24.2072	NA	23.9327	24.3251	21.7159	23.11
reef slope	103	Acropora spp			14	35	55	76			1	1	1			0	0	0	0			14	12	12	12	NA	24.7361	24.8439	22.6135	23.6693	NA	25.249	25.3159	23.1308	24.2072	NA	23.9327	24.3251	21.7159	23.11
reef slope	103	Acropora spp			29	52	60	23			1	1	1			0	0	0	0			14	12	12	12	NA	24.7361	24.8439	22.6135	23.6693	NA	25.249	25.3159	23.1308	24.2072	NA	23.9327	24.3251	21.7159	23.11
reef slope	103	Favidae			15	21	29	32			1	1	1			0	0	0	0			14	12	12	12	NA	24.7361	24.8439	22.6135	23.6693	NA	25.249	25.3159	23.1308	24.2072	NA	23.9327	24.3251	21.7159	23.11
reef slope	103	Pocillopora			19	0					0					0	0					14	12			NA	24.7361	24.8439	22.6135	23.6693	NA	25.249	25.3159	23.1308	24.2072	NA	23.9327	24.3251	21.7159	23.11
reef slope	103	Acropora spp				30	38	54				1	1				0	0	0				12	12	12	NA	24.7361	24.8439	22.6135	23.6693	NA	25.249	25.3159	23.1308	24.2072	NA	23.9327	24.3251	21.7159	23.11

## Sheet: Sheet5
Doropoulos, C., S. Ward, G. Roff, M. Gonzalez-Rivero, and P. J. Mumby. 2015. Linking demographic processes of juvenile corals to benthic recovery trajectories in two common reef habitats. PloS one.
		2010-02-01	2010-08-01	2011-04-01	2011-08-01	2012-02-01
habitat	tile (plot)	Size (mm)	Size (mm)	Size (mm)	Size (mm)	Size (mm)
reef flat	4	5	0
reef flat	9			2	0
reef flat	9				2	0
reef flat	10			0.5	1	0
reef flat	15			0.5	2	0
reef flat	15					3
reef flat	15					1
reef flat	17		4	0
reef flat	17		5	0
reef flat	19			3	0
reef flat	20			1	0
reef flat	20			2	0
reef flat	20					0.5
reef flat	21					3
reef flat	25			2	2	0
reef flat	25				2	0
reef flat	25				2	0
reef flat	27	1.5	0
reef flat	27			2	2	4
reef flat	28			2	4	0
reef flat	32			0.5	0
reef flat	33	2	0
reef flat	33	2	9	0
reef flat	33	5	0
reef flat	33	3	0
reef flat	33		4	0
reef flat	33		4	0
reef flat	33			1.5	0
reef flat	34			1	0
reef flat	34			1	0
reef flat	36					2.5
reef flat	37				3	3
reef flat	38			9	18	21
reef flat	38			1	0
reef flat	39			18	0
reef flat	42			8	11	0
reef flat	42				2	0
reef flat	43					7
reef flat	46			2	5	0
reef flat	46			2	5	0
reef flat	46			2	3.5	0
reef slope	61					2
reef slope	63			1	0
reef slope	64					4.5
reef slope	64					5
reef slope	64					1.5
reef slope	65	1	5
reef slope	65	2	0
reef slope	65		3
reef slope	65			1.5	3	0
reef slope	65			2.5	8	0
reef slope	65					1
reef slope	67			1	4	0
reef slope	67			0.5	2	0
reef slope	67			2	0
reef slope	67					2
reef slope	67					1
reef slope	67			3	5	4
reef slope	67					2
reef slope	68			0.5	0
reef slope	68			1	1	1
reef slope	69			1.5	0
reef slope	69			1	0
reef slope	69			1	0
reef slope	70					1.5
reef slope	70					2
reef slope	72			4	0
reef slope	72					4
reef slope	72					1.5
reef slope	72					1.5
reef slope	72					4.5
reef slope	72					3.5
reef slope	72					1.5
reef slope	73			11	13	0
reef slope	73				2	0
reef slope	73				1	2
reef slope	73					2
reef slope	74			0.5	0
reef slope	74			1	0
reef slope	74			2	6	0
reef slope	74					3
reef slope	75			7	8	10
reef slope	75			2	4	0
reef slope	75					1
reef slope	75					3
reef slope	75					2
reef slope	75b					0.5
reef slope	75b					4
reef slope	75b					1
reef slope	75b					1
reef slope	75b					1
reef slope	75b					1
reef slope	75b					1.5
reef slope	76	3	5	0
reef slope	76		5	0
reef slope	76		2	0
reef slope	76			0.5	2	0
reef slope	76			0.5	0
reef slope	76					2
reef slope	76					1.5
reef slope	76					1
reef slope	76					1
reef slope	76					1
reef slope	76					1
reef slope	78					3
reef slope	78					2
reef slope	79	1	0
reef slope	79	1	0
reef slope	79	10	0
reef slope	79			0.5	0
reef slope	79					2
reef slope	79					2
reef slope	80			1.5	0
reef slope	80					2
reef slope	80					2
reef slope	81	0.5	0
reef slope	81	1	8	0
reef slope	81	2	0
reef slope	81	1	0
reef slope	81	1	0
reef slope	81	2	10	8
reef slope	81	2	0
reef slope	81					4.5
reef slope	81					2
reef slope	82					1.5
reef slope	82					1.5
reef slope	82					2.5
reef slope	83			4	7	0
reef slope	83				10	9
reef slope	83				1	0
reef slope	83					2
reef slope	83					4
reef slope	85					2
reef slope	85					1.5
reef slope	85					2
reef slope	85					4.5
reef slope	86	3	7	12
reef slope	86	0.5	0
reef slope	86	1	3	0
reef slope	86			3	0
reef slope	87	1	0
reef slope	87	2	8	0
reef slope	87			12	12	0
reef slope	87			4	7	2
reef slope	87			0.5	0
reef slope	87					2
reef slope	87					1
reef slope	88			0.5	0
reef slope	88					1.5
reef slope	88					2.5
reef slope	90			3	0
reef slope	90			1	0
reef slope	91					3
reef slope	92			25	0
reef slope	92			2	0
reef slope	92			3	3	0
reef slope	92			3	11	16
reef slope	92			8	9	11
reef slope	92					2
reef slope	92					3
reef slope	93					1.5
reef slope	93					3
reef slope	94			0.5	0
reef slope	94					1.5
reef slope	94					4.5
reef slope	94					5
reef slope	94					2.5
reef slope	96					1
reef slope	96					0.5
reef slope	96					0.5
reef slope	97	7	15	0
reef slope	97	2	5	0
reef slope	97			1
reef slope	97	5	19	15
reef slope	97	9	19
reef slope	97	2	0
reef slope	97	4	12	0
reef slope	97					0.5
reef slope	97					5
reef slope	99	2	0
reef slope	99	1	6	7
reef slope	99	2	8	0
reef slope	99	2	4	4
reef slope	99			4
reef slope	100	3	15	0
reef slope	100	0.5	0
reef slope	100			3	8	12
reef slope	100			2	2	2
reef slope	100			1	0
reef slope	100			0.5	0
reef slope	100					0.5
reef slope	101			0.5	0
reef slope	101			5	0
reef slope	101					2
reef slope	102					1
reef slope	102					2
reef slope	102					3
reef slope	102					1
reef slope	103			1.5	3	4
reef slope	103				3	0
reef slope	103					1
